# Supplementary material for: Identification of Putative Virulence Genes by DNA Methylation Studies in the Cereal Pathogen Fusarium graminearum
Source: Cells. 2021 May 13;10(5):1192. doi: 10.3390/cells10051192 (PMC8152758; doi:10.3390/cells10051192)
Supplement: Supplementary file 1 [file cells-10-01192-s001.zip]

Archive with 12 entries (11 files):
- Supplementary files/
- Supplementary files/Figure S1.tif
- Supplementary files/Figure S2.tif
- Supplementary files/Figure S3.tif
- Supplementary files/Figure S4.tif
- Supplementary files/Supplementary Table_S1.xlsx
- Supplementary files/Supplementary Table_S2.xlsx
- Supplementary files/Supplementary Table_S3.xlsx
- Supplementary files/Supplementary Table_S4.xlsx
- Supplementary files/Supplementary Table_S5.xlsx
- Supplementary files/Supplementary Table_S6.xlsx
- Supplementary files/Supplementary Table_S7.xlsx
