# Supplementary material for: Identification of Putative Virulence Genes by DNA Methylation Studies in the Cereal Pathogen Fusarium graminearum
Source: Cells. 2021 May 13;10(5):1192. doi: 10.3390/cells10051192 (PMC8152758; doi:10.3390/cells10051192)
Supplement: Supplementary file 1 [file cells-10-01192-s001.zip › Supplementary files/Supplementary Table_S1.xlsx]

## Sheet: caption
Table S1: In vitro biosynthesis of secondary metabolites (μg kg-1) produced by subcultures of F. graminearum strain FG8 (SC1 – SC23 – SC50 – SC50×3) as detected by LC-MS/MS analysis. Per each mycotoxin the standard error (SE) is reported. Statistical differences were detected (p > 0.05) by one-way ANOVA.

## Sheet: Secondary metabolites
F. graminearum metabolites	Subcultures
	SC 1		SC 23		SC 50		SC 50x3
	µg kg-1	SE	µg kg-1	SE	µg kg-1	SE	µg kg-1	SE
Trichothecenes
Deoxynivalenol	36600	1700	60000	17300	74000	18000	53000	14000
3-Acetyldeoxynivalenol	700	15	1100	340	1400	350	1400	300
15-Acetyldeoxynivalenol	19900	3400	16600	2700	18100	960	19400	5400
Nivalenol	114	44	116	49	155	54	94	29
Culmorin	3400	1700	3300	2200	2900	289	4100	2100
15-Hydroxyculmorin	4200	1200	5700	2300	6600	2200	3200	1200
Sambucinol	412	199	320	119	454	137	237	75
Zearalenone derivates
Zearalenone	56000	32000	62000	32400	123000	11000	57000	30000
alpha-Zearalenol	1700	1100	961	464	1900	526	2100	1500
beta-Zearalenol	12000	10000	2100	332	1600	262	9200	6500
Other Fusarium metabolites
Butenolid	15428	10633	6228	4302	8482	7364	2074	764
Fusarin C	53944	40842	10162	5582	3688	503	50083	21175
Gibepyron D	4833	1250	4157	821	7897	1246	9338	3089
Aurofusarin	156156	105267	62618	16830	134340	54513	60271	19142
Rubrofusarin	18269	12121	34845	17886	61435	17117	25221	9201
