# Supplementary material for: Identification of Putative Virulence Genes by DNA Methylation Studies in the Cereal Pathogen Fusarium graminearum
Source: Cells. 2021 May 13;10(5):1192. doi: 10.3390/cells10051192 (PMC8152758; doi:10.3390/cells10051192)
Supplement: Supplementary file 1 [file cells-10-01192-s001.zip › Supplementary files/Supplementary Table_S2.xlsx]

## Sheet: Caption
Table S2. Experimental design

## Sheet: experimental_design
The mycelia of two biological replicates for each of the analysed subcultures SC50 (SC50_1, SC50_2) and SC50X3 (SC50X3_1, SC50X3_2) were independently digested with context-specific (AciI/CG, SexAI/CHG, EcoT22I/CHH) sensitive methylation enzymes in combination with the nonsensitive MseI. Each biological replicate was identified by a specific code (P7, P8, P10, P11, P14, P15; sheet "barcode, oligo…
	AciI	EcoT22I	SexAI	Illumina Index
1	aci_SC50_1_P7	eco_SC50_1_P10	sexAI_SC50_1_P14	index_5
2	aci_SC50_2_P8	eco_SC50_2_P11	sexAI_SC50_2_P15
3	aci_SC50X3_1_P7	eco_SC50X3_1_P10	sexAI_SC50X3_1_P14	index_6
4	aci_SC50X3_2_P8	eco_SC50X3_2_P11	sexAI_SC50X3_P15

## Sheet: barcode, oligos indexes
List of codes, index adaptors and oligonucleotides.
Primer name	Oligo info	Oligo sequence
P7	P7_ACI_CCACCGT_TOP	ACACTCTTTCCCTACACGACGCTCTTCCGATCTCCACCGT
	P7_ACI_BOT	[Phos]CGACGGTGGAGATCGGAAGAGCGTCGTGTAGGGAAAGAGTGT
P8	P8_ACI_CGTGCGA_TOP	ACACTCTTTCCCTACACGACGCTCTTCCGATCTCGTGCGA
	P8_ACI_BOT	[Phos]CGTCGCACGAGATCGGAAGAGCGTCGTGTAGGGAAAGAGTGT
P10	P10_EcoT22_CCGATAT_TOP	ACACTCTTTCCCTACACGACGCTCTTCCGATCTCCGATATTGCA
	P10_EcoT22_BOT	[Phos]ATATCGGAGATCGGAAGAGCGTCGTGTAGGGAAAGAGTGT
P11	P11_EcoT22_GACACGT_TOP	ACACTCTTTCCCTACACGACGCTCTTCCGATCTGACACGTTGCA
	P11_EcoT22_BOT	[Phos]ACGTGTCAGATCGGAAGAGCGTCGTGTAGGGAAAGAGTGT
P14	P14_SexAI_GGTAACT_TOP	ACACTCTTTCCCTACACGACGCTCTTCCGATCTGGTAACT
	P14_SexAI_BOT	[Phos]GATCTCGAAGTAGATCGGAAGAGCGTCGTGTAGGGAAAGAGTGT
P15	P15_SexAI_TTGACGG_TOP	ACACTCTTTCCCTACACGACGCTCTTCCGATCTTTGACGG
	P15_SexAI_BOT	[Phos]GATCGTTGATG AGATCGGAAGAGCGTCGTGTAGGGAAAGAGTGT
PCR1	PCR1_MCSeEd	AATGATACGGCGACCACCGAGATCTACACTCTTTCCCTACACGACG
PCR2_Idx_5	Idx_5_ACAGTG	CAAGCAGAAGACGGCATACGAGATCACTGTGTGACTGGAGTTCAGACGTGTGC
PCR2_Idx_6	PCR2_Idx_6_GCCAAT	CAAGCAGAAGACGGCATACGAGATATTGGCGTGACTGGAGTTCAGACGTGTGC
