# Supplementary material for: Identification of Putative Virulence Genes by DNA Methylation Studies in the Cereal Pathogen Fusarium graminearum
Source: Cells. 2021 May 13;10(5):1192. doi: 10.3390/cells10051192 (PMC8152758; doi:10.3390/cells10051192)
Supplement: Supplementary file 1 [file cells-10-01192-s001.zip › Supplementary files/Supplementary Table_S3.xlsx]

## Sheet: summary sequencing
Table S3. Sequencing data summary
Illumina Index	Sequencing library ID	Sample ID	Total sample reads	Unique mapped reads	Useful reads (%)
index_5	aci_SC50_1	cg_SC50_1	1028064	892342	86.7983
	aci_SC50_2	cg_SC50_2	483390	421418	87.1797
	sexAI_SC50_1	chg_SC50_1	1326923	1236440	93.181
	sexAI_SC50_2	chg_SC50_2	1337255	1248839	93.3882
	eco_SC50_1	chh_SC50_1	291664	272617	93.4695
	eco_SC50_2	chh_SC50_2	290924	267638	91.9958
index_6	aci_SC50X3_1	cg_SC50X3_1	746919	678539	90.8451
	aci_SC50X3_2	cg_SC50X3_2	988434	907374	91.7991
	sexAI_SC50X3_1	chg_SC50X3_1	1240767	1197974	96.5511
	sexAI_SC50X3_2	chg_SC50X3_2	1110251	1072595	96.6083
	eco_SC50X3_1	chh_SC50X3_1	491771	469429	95.4568
	eco_SC50X3_2	chh_SC50X3_2	535789	506345	94.5046
