# Supplementary material for: Identification of Putative Virulence Genes by DNA Methylation Studies in the Cereal Pathogen Fusarium graminearum
Source: Cells. 2021 May 13;10(5):1192. doi: 10.3390/cells10051192 (PMC8152758; doi:10.3390/cells10051192)
Supplement: Supplementary file 1 [file cells-10-01192-s001.zip › Supplementary files/Supplementary Table_S4.xlsx]

## Sheet: DMP_stat_met
Table S4. Methylation sequencing statistics. Uniquely mapped loci (MCSeEd loci) were normalized, filtered, and then analyzed with methylKit to infer the number of differentially methylated positions (DMPs)
		CG	CHG	CHH	total
MCSeEd loci		86721	33718	17680	138119
Normalized library		86720	33717	17679	138116
Filtered library*		19896	1611	2263	23770
Methylkit filtered		17920	1507	2227	21654
DMPs	D > 20	11282	1044	1573	13899
DMPs	Hypermethylated	4630	552	730	5912
DMPs	Hypomethylated	6652	492	843	7987
* CG mean 4/ SD 5
* CHG/CHH mean 4/ SD 10
