# Supplementary material for: Identification of Putative Virulence Genes by DNA Methylation Studies in the Cereal Pathogen Fusarium graminearum
Source: Cells. 2021 May 13;10(5):1192. doi: 10.3390/cells10051192 (PMC8152758; doi:10.3390/cells10051192)
Supplement: Supplementary file 1 [file cells-10-01192-s001.zip › Supplementary files/Supplementary Table_S5.xlsx]

## Sheet: Caption
Table S5. List of significant DMRs identified in each context.

## Sheet: cg_DMR_list
n.	ID	Chr	Start	End	DMPs	DiffMeth
1	1018-"1019"	1	2227146	2227725	2	-59.6774
2	1022-"1023"	1	2233956	2234229	2	-25
3	1030-"1031"	1	2248254	2248831	2	-33.3333
4	1060-"1061"	1	2306377	2306537	2	33.3333
5	1068-"1069"	1	2317523	2317822	2	39.3939
6	1078-"1079"	1	2333558	2333705	2	45.8333
7	1097-"1098"	1	2367443	2367918	2	-36.3636
8	1113-"1114"	1	2395554	2395699	2	-54.3478
9	1130-"1131"	1	2428216	2428627	2	28.5714
10	116-"117"	1	301237	301818	2	-37.5
11	1171-"1172"	1	2513838	2514378	2	39.5161
12	1183-"1184"	1	2536339	2536605	2	-22.7273
13	1192-"1193"	1	2562330	2562842	2	-16.129
14	1194-"1195"	1	2565461	2566051	2	-25
15	1267-"1268"	1	2687134	2687448	2	61.5385
16	1271-"1272"	1	2694291	2694763	2	37.5
17	1282-"1283"	1	2704831	2705320	2	-53.125
18	1295-"1296"	1	2728671	2729064	2	-53.125
19	1299-"1300"	1	2734752	2735252	2	61.7647
20	1302-"1303"	1	2742946	2743459	2	-41.6667
21	1335-"1336"	1	2798426	2798939	2	40
22	134-"136"	1	351095	352076	3	58.3333
23	1352-"1354"	1	2841560	2842001	2	-43.75
24	1360-"1361"	1	2855996	2856521	2	-34.375
25	1385-"1386"	1	2915245	2915566	2	21.9512
26	1395-"1396"	1	2942723	2942957	2	-56.25
27	1404-"1406"	1	2960543	2961048	3	-42.1053
28	1426-"1427"	1	2992174	2992628	2	-58.3333
29	1435-"1436"	1	3007073	3007256	2	-66
30	1515-"1516"	1	3161463	3161689	2	38.0952
31	1526-"1527"	1	3177704	3178062	2	-59.0909
32	1554-"1555"	1	3229578	3230174	2	-26.9231
33	1556-"1558"	1	3248115	3248657	2	-31.0811
34	1572-"1573"	1	3284026	3284360	2	-29.4118
35	1577-"1578"	1	3287637	3288174	2	-39.4737
36	1591-"1594"	1	3306938	3308179	4	-40
37	1617-"1618"	1	3348831	3349230	2	36.0465
38	1625-"1626"	1	3360250	3360642	2	35.2941
39	1629-"1630"	1	3364554	3365130	2	-17.2414
40	1636-"1637"	1	3381762	3382082	2	-30
41	1670-"1671"	1	3453170	3453530	2	46.875
42	1686-"1687"	1	3488905	3489278	2	38.4615
43	1695-"1696"	1	3502181	3502637	2	68.75
44	1697-"1698"	1	3506451	3507025	2	-76.25
45	1717-"1718"	1	3569254	3569398	2	-55
46	1730-"1731"	1	3592190	3592689	2	-23.5294
47	1741-"1742"	1	3611387	3611974	2	56.6667
48	1790-"1791"	1	3714351	3714530	2	32.3529
49	1802-"1803"	1	3729012	3729560	2	-48.3871
50	1813-"1814"	1	3750457	3750708	2	-53.125
51	1853-"1854"	1	3823599	3824113	2	-59.375
52	187-"188"	1	504592	505031	2	35.2941
53	1930-"1931"	1	3979824	3980024	2	32.7586
54	1933-"1935"	1	3983715	3984447	3	-15.625
55	1936-"1937"	1	3986675	3986993	2	35.7143
56	2000-"2001"	1	4109759	4110169	2	63.1579
57	2046-"2048"	1	4205498	4205948	2	35
58	2063-"2064"	1	4226451	4226859	2	33.3333
59	2066-"2067"	1	4231179	4231525	2	46.4286
60	2076-"2077"	1	4250510	4251052	2	-52.2727
61	2082-"2083"	1	4258928	4259119	2	-48.8636
62	2094-"2095"	1	4270926	4271350	2	-62.963
63	2114-"2115"	1	4305024	4305402	2	52.0833
64	2119-"2121"	1	4312103	4312653	2	-53.125
65	2129-"2130"	1	4334941	4335132	2	-16.6667
66	2165-"2166"	1	4400994	4401581	2	-25
67	2175-"2176"	1	4422479	4422721	2	33.3333
68	2183-"2184"	1	4441700	4442147	2	-29.1667
69	2198-"2199"	1	4474411	4474960	2	-60
70	2202-"2203"	1	4482776	4483315	2	-23.2143
71	2215-"2216"	1	4504891	4505415	2	-35.7143
72	222-"223"	1	611516	611928	2	-47.2222
73	2223-"2224"	1	4530252	4530393	2	-67.3077
74	2260-"2261"	1	4602486	4602904	2	-44.7368
75	2283-"2284"	1	4641650	4641918	2	12.8205
76	2288-"2290"	1	4645307	4646112	3	-40
77	2295-"2296"	1	4656800	4657166	2	-63
78	2305-"2306"	1	4680202	4680763	2	-70.5882
79	233-"234"	1	630204	630642	2	55.2632
80	2346-"2347"	1	4761776	4761991	2	30.4878
81	2359-"2360"	1	4786894	4787049	2	-45
82	2367-"2369"	1	4803919	4804663	3	-32.2581
83	2381-"2382"	1	4834233	4834471	2	29.5455
84	2424-"2425"	1	4919692	4920197	2	45.8333
85	246-"247"	1	663684	664083	2	-12.9032
86	2487-"2488"	1	5031552	5032039	2	-34.2105
87	2494-"2495"	1	5054681	5054842	2	26.3158
88	2500-"2501"	1	5066065	5066221	2	-58.6207
89	2506-"2507"	1	5075932	5076121	2	41.1765
90	2520-"2521"	1	5100292	5100528	2	-71.6667
91	2523-"2524"	1	5103984	5104297	2	-23.8095
92	2570-"2571"	1	5175778	5175986	2	44.8276
93	2587-"2588"	1	5205573	5206123	2	-28.9474
94	2614-"2615"	1	5257543	5258060	2	-64.2857
95	2635-"2636"	1	5298414	5298555	2	-26.9231
96	2638-"2639"	1	5308762	5309319	2	42.4242
97	2646-"2647"	1	5330104	5330445	2	32
98	2665-"2666"	1	5381365	5381853	2	32
99	2704-"2705"	1	5459009	5459304	2	-52.2727
100	2710-"2711"	1	5468928	5469401	2	27.6316
101	2728-"2729"	1	5493493	5493784	2	-33.3333
102	2732-"2733"	1	5499301	5499763	2	53.8462
103	274-"275"	1	704235	704491	2	26.4706
104	2748-"2749"	1	5517551	5517864	2	-33.3333
105	2771-"2772"	1	5547036	5547426	2	-43.1818
106	2796-"2797"	1	5597452	5598006	2	37.0968
107	2806-"2808"	1	5607512	5608383	3	29.4118
108	2818-"2819"	1	5621849	5622118	2	-33.3333
109	2826-"2827"	1	5639948	5640380	2	-34.375
110	2841-"2842"	1	5674326	5674866	2	45.5882
111	2847-"2848"	1	5682192	5682723	2	38
112	2854-"2855"	1	5689425	5689916	2	-42.1053
113	2873-"2875"	1	5722322	5722889	3	39.2857
114	291-"292"	1	737331	737742	2	-55.8824
115	2926-"2927"	1	5840483	5840646	2	-47.7273
116	2936-"2937"	1	5868852	5869106	2	50
117	2976-"2977"	1	5938732	5939108	2	-67.5
118	298-"299"	1	750386	750672	2	26.4706
119	2982-"2983"	1	5953240	5953819	2	-60
120	2986-"2987"	1	5962402	5962807	2	52.2727
121	3004-"3005"	1	6004605	6004765	2	-47.2222
122	3035-"3036"	1	6071453	6071699	2	-57.6923
123	3038-"3039"	1	6074522	6075032	2	-14.2857
124	3059-"3060"	1	6112610	6113061	2	54.2857
125	3077-"3078"	1	6157610	6157987	2	28.9474
126	31-"32"	1	120133	120445	2	-22.2222
127	3104-"3105"	1	6210770	6210947	2	-35
128	3106-"3107"	1	6213036	6213520	2	-37.5
129	3119-"3120"	1	6234418	6234950	2	-29.5918
130	3136-"3137"	1	6277094	6277511	2	-44.6429
131	3160-"3162"	1	6323490	6324052	2	-18.8889
132	3198-"3199"	1	6388476	6388800	2	-52.6316
133	3202-"3203"	1	6392909	6393453	2	27.7778
134	3204-"3205"	1	6403185	6403447	2	-67.5676
135	3234-"3235"	1	6467464	6467778	2	20.4545
136	3242-"3243"	1	6484011	6484494	2	-19.2308
137	3258-"3259"	1	6510091	6510519	2	-54.5455
138	3261-"3262"	1	6518052	6518583	2	25.9259
139	329-"330"	1	809512	809653	2	-61.3636
140	3298-"3299"	1	6602512	6603067	2	56.25
141	3309-"3310"	1	6630208	6630566	2	-34.0909
142	3319-"3320"	1	6649010	6649540	2	-31.4815
143	3325-"3326"	1	6676382	6676967	2	-33.3333
144	3327-"3328"	1	6677774	6678241	2	-47.3684
145	3339-"3340"	1	6704445	6704898	2	52.2727
146	3343-"3344"	1	6713716	6714132	2	-50
147	3354-"3355"	1	6741977	6742292	2	-37.2093
148	3359-"3360"	1	6749103	6749244	2	-47.2222
149	3381-"3382"	1	6787578	6788074	2	-45
150	3415-"3416"	1	6861506	6861747	2	-62.5
151	3417-"3418"	1	6862484	6862714	2	-32
152	3440-"3441"	1	6922471	6922693	2	18.4211
153	3443-"3444"	1	6928771	6929221	2	-29.4872
154	3452-"3454"	1	6947302	6947749	3	-46.4286
155	3532-"3533"	1	7116445	7116797	2	66.6667
156	3549-"3550"	1	7158378	7158828	2	10.6061
157	3553-"3554"	1	7170662	7171002	2	-28.125
158	3590-"3591"	1	7260689	7260887	2	-38.4615
159	3593-"3594"	1	7268692	7269170	2	35.7143
160	3615-"3617"	1	7328288	7329290	3	-19.4444
161	3626-"3628"	1	7347301	7348254	3	47.0588
162	3637-"3638"	1	7382064	7382335	2	47.7528
163	3660-"3662"	1	7423974	7424789	3	45.8333
164	3664-"3665"	1	7428783	7428987	2	33.3333
165	3681-"3682"	1	7466957	7467510	2	-27.7778
166	3708-"3709"	1	7516208	7516748	2	-60
167	3720-"3721"	1	7544907	7545451	2	-62.069
168	3777-"3778"	1	7696210	7696681	2	-76.1905
169	3794-"3795"	1	7743757	7744243	2	-41.6667
170	3800-"3801"	1	7755027	7755394	2	-26
171	3836-"3837"	1	7820450	7821047	2	-50
172	3842-"3843"	1	7831268	7831776	2	-34.6154
173	3853-"3854"	1	7848354	7848767	2	-11
174	3873-"3875"	1	7883340	7884087	3	-64.5161
175	3878-"3880"	1	7889892	7890741	3	-54.1667
176	3895-"3896"	1	7917617	7918142	2	-41.6667
177	3909-"3910"	1	7941216	7941787	2	-50
178	3927-"3928"	1	7968890	7969490	2	-35
179	395-"396"	1	945898	946198	2	43.75
180	3955-"3956"	1	8014967	8015108	2	63.1579
181	3962-"3963"	1	8025175	8025722	2	-50
182	4006-"4007"	1	8120347	8120852	2	56.8966
183	4009-"4010"	1	8123197	8123552	2	41.6667
184	4045-"4046"	1	8188649	8188958	2	-45
185	4072-"4073"	1	8236981	8237581	2	27.027
186	409-"410"	1	974345	974842	2	-53.5714
187	4092-"4093"	1	8270451	8270704	2	36.8421
188	4125-"4126"	1	8332463	8332922	2	-29.1667
189	414-"417"	1	981416	982942	4	-29.3103
190	4148-"4149"	1	8401819	8402326	2	24.3902
191	418-"419"	1	984271	984553	2	-28.125
192	4192-"4193"	1	8479711	8480063	2	-46.875
193	4205-"4206"	1	8506848	8507086	2	-53.3333
194	4233-"4234"	1	8563591	8564183	2	-50
195	4242-"4243"	1	8575348	8575525	2	-23.6842
196	427-"428"	1	1008466	1008961	2	-17.6471
197	4277-"4278"	1	8651448	8652044	2	-23.6111
198	4286-"4287"	1	8665559	8665869	2	54.1667
199	4304-"4305"	1	8716080	8716410	2	-45
200	4307-"4308"	1	8719004	8719531	2	-56.6667
201	4326-"4327"	1	8742826	8743326	2	-34.375
202	4352-"4353"	1	8808189	8808612	2	-31.25
203	4381-"4382"	1	8869245	8869621	2	-45.4545
204	4391-"4392"	1	8878277	8878455	2	21
205	4399-"4400"	1	8886396	8886897	2	42.8571
206	4453-"4454"	1	8984390	8984818	2	-45.8333
207	4456-"4457"	1	8987962	8988392	2	-20.5882
208	4477-"4478"	1	9017633	9017777	2	-30
209	4486-"4487"	1	9034493	9034979	2	-70.5882
210	4493-"4494"	1	9056716	9057255	2	-25.8621
211	4495-"4496"	1	9060137	9060520	2	50
212	4522-"4523"	1	9111360	9111770	2	23.6842
213	453-"454"	1	1071196	1071412	2	-43.75
214	4535-"4536"	1	9135211	9135731	2	-41.9355
215	4559-"4560"	1	9176325	9176644	2	-23.0769
216	4565-"4566"	1	9183227	9183731	2	-63.4615
217	4579-"4580"	1	9209798	9210227	2	-66.6667
218	4586-"4587"	1	9222192	9222485	2	-52.6316
219	4598-"4599"	1	9246775	9247025	2	-29.1667
220	4604-"4605"	1	9260346	9260794	2	-40
221	4625-"4626"	1	9294080	9294275	2	50
222	4638-"4639"	1	9311697	9312239	2	-25.9259
223	4653-"4655"	1	9336312	9336962	3	41.6667
224	4668-"4669"	1	9366876	9367367	2	32.1429
225	4672-"4673"	1	9368980	9369456	2	-22.0588
226	47-"48"	1	149817	150260	2	-54.6875
227	4701-"4702"	1	9415552	9415852	2	45
228	4743-"4744"	1	9499476	9499816	2	-41.6667
229	4746-"4747"	1	9506285	9506718	2	-59.0909
230	4755-"4756"	1	9522942	9523321	2	41.6667
231	4767-"4768"	1	9547102	9547347	2	33.3333
232	4813-"4814"	1	9675946	9676284	2	-23.8095
233	4860-"4861"	1	9765067	9765574	2	-29.8701
234	4871-"4872"	1	9785171	9785434	2	58.3333
235	4881-"4882"	1	9808700	9808841	2	22.9167
236	4894-"4895"	1	9828048	9828629	2	46.7742
237	4908-"4909"	1	9863048	9863510	2	-55.2632
238	4938-"4939"	1	9919308	9919789	2	-48.5294
239	4957-"4958"	1	9951455	9951983	2	-34.0909
240	4963-"4964"	1	9967923	9968302	2	50
241	4967-"4968"	1	9983064	9983223	2	-43.3333
242	4988-"4989"	1	10028668	10029193	2	-12.8788
243	5010-"5011"	1	10067110	10067392	2	-35.1852
244	5027-"5028"	1	10102742	10103265	2	-45.5882
245	5052-"5053"	1	10158214	10158701	2	-70.8333
246	5080-"5081"	1	10213596	10214160	2	-10.7143
247	509-"511"	1	1191809	1192627	3	-16.1765
248	5110-"5111"	1	10262486	10262715	2	-34.4828
249	5119-"5120"	1	10276287	10276726	2	-58.8235
250	5152-"5153"	1	10333220	10333812	2	41.6667
251	5155-"5156"	1	10335117	10335692	2	16.6667
252	5172-"5173"	1	10373039	10373418	2	-45.7627
253	5206-"5207"	1	10438154	10438593	2	-51.9231
254	5222-"5223"	1	10461712	10461999	2	40
255	5242-"5243"	1	10484017	10484370	2	-44.898
256	5248-"5249"	1	10490210	10490351	2	-52.7027
257	5250-"5251"	1	10492431	10492954	2	-20.8333
258	5263-"5266"	1	10525178	10526309	3	-36.1111
259	529-"530"	1	1221048	1221598	2	-68.5185
260	5302-"5303"	1	10605069	10605387	2	-59.5238
261	5315-"5316"	1	10633885	10634067	2	-33.3333
262	5347-"5348"	1	10705609	10706169	2	-45.8333
263	5361-"5362"	1	10731255	10731760	2	-63.6364
264	5364-"5365"	1	10736458	10736690	2	58.1395
265	5392-"5393"	1	10798165	10798554	2	-55
266	540-"541"	1	1244328	1244722	2	61.3636
267	5423-"5424"	1	10859292	10859444	2	-36.3636
268	5477-"5479"	1	10949256	10950307	3	-18.4211
269	5492-"5493"	1	10973735	10974302	2	15.1515
270	5548-"5549"	1	11073825	11074338	2	29.2683
271	5551-"5552"	1	11079137	11079644	2	-20.4545
272	5558-"5559"	1	11086753	11087025	2	-34.7826
273	556-"557"	1	1271263	1271700	2	30.4878
274	5560-"5561"	1	11090581	11091078	2	-26.6667
275	5567-"5568"	1	11105547	11105853	2	-55.5556
276	5586-"5587"	1	11134424	11134957	2	-27.0833
277	5620-"5621"	1	11190606	11190750	2	-38.8889
278	5698-"5699"	1	11401953	11402420	2	-46.1538
279	5709-"5710"	1	11417473	11417638	2	36.6197
280	5721-"5722"	1	11440552	11441045	2	-38.8889
281	5724-"5725"	1	11445200	11445751	2	-23.6842
282	5778-"5779"	1	11567561	11567884	2	25
283	5812-"5813"	1	11629977	11630495	2	-73.2558
284	624-"625"	1	1389324	1389725	2	-42.3077
285	668-"669"	1	1466186	1466452	2	42.8571
286	671-"672"	1	1469203	1469776	2	-75
287	678-"679"	1	1478134	1478649	2	-42.8571
288	69-"70"	1	205470	205937	2	50
289	716-"719"	1	1550359	1551652	4	-42.1053
290	735-"736"	1	1582706	1583176	2	50
291	748-"750"	1	1624994	1625740	3	-64.2857
292	753-"754"	1	1632410	1632869	2	33.3333
293	760-"761"	1	1649485	1650048	2	28.8462
294	767-"768"	1	1668068	1668301	2	7.89474
295	802-"803"	1	1731645	1732085	2	18.1818
296	812-"813"	1	1754979	1755192	2	39.5833
297	820-"822"	1	1773115	1773676	2	26.4706
298	840-"841"	1	1818788	1819136	2	50
299	894-"895"	1	1961538	1961943	2	-38.8889
300	899-"900"	1	1965164	1965705	2	-43.4211
301	908-"909"	1	2007111	2007388	2	-68.75
302	923-"924"	1	2033800	2034021	2	-72.7273
303	927-"928"	1	2041639	2042219	2	-51.5152
304	952-"953"	1	2097614	2097910	2	32.3529
305	964-"966"	1	2108648	2109298	3	-42.3077
306	969-"970"	1	2122129	2122489	2	-23.4375
307	971-"972"	1	2123490	2123803	2	-25
308	995-"996"	1	2176433	2176781	2	-55.3571
309	10034-"10035"	2	8668072	8668389	2	-56.8182
310	10047-"10048"	2	8691497	8692011	2	-45.4545
311	10052-"10053"	2	8695518	8695886	2	54.1667
312	10061-"10062"	2	8707656	8708197	2	36.3636
313	10082-"10083"	2	8755384	8755793	2	-42.8571
314	10115-"10116"	2	8820468	8820639	2	-37.5
315	10162-"10162"	2	8909973	8909973	2	17.3077
316	5836-"5837"	2	43349	43924	2	-31.25
317	5866-"5867"	2	96129	96642	2	-50
318	5890-"5891"	2	134577	134902	2	-79.4118
319	5914-"5915"	2	182651	182941	2	-12.1212
320	5974-"5975"	2	301370	301737	2	-39.2857
321	6020-"6021"	2	378413	378593	2	-53.4483
322	6055-"6056"	2	428150	428216	2	19.697
323	6100-"6101"	2	535430	535818	2	33.3333
324	6176-"6177"	2	679878	680221	2	-20.1613
325	6187-"6188"	2	700646	700835	2	-30.6452
326	6235-"6236"	2	788930	789509	2	-55
327	6256-"6257"	2	814229	814523	2	-67.2414
328	6258-"6259"	2	815494	815796	2	-41.791
329	6301-"6302"	2	903698	904224	2	-33.3333
330	6306-"6307"	2	910406	910846	2	59.2593
331	6335-"6337"	2	982537	983230	3	-43.75
332	6350-"6351"	2	1014146	1014509	2	-50
333	6369-"6370"	2	1048894	1049239	2	-30
334	6423-"6424"	2	1170240	1170600	2	-71.7391
335	6439-"6440"	2	1206022	1206252	2	-22.2222
336	6478-"6479"	2	1299585	1299944	2	-20.3704
337	6499-"6500"	2	1340866	1341443	2	-31.0127
338	6522-"6524"	2	1398306	1398687	2	-69.0476
339	6581-"6582"	2	1516090	1516263	2	-40.4762
340	6589-"6590"	2	1534628	1534943	2	58.8235
341	6605-"6606"	2	1558016	1558377	2	-34.375
342	6635-"6636"	2	1614760	1615181	2	-44.7368
343	6638-"6639"	2	1618093	1618497	2	-47.3684
344	6683-"6684"	2	1722079	1722593	2	26.1905
345	6727-"6729"	2	1817349	1818071	3	-53.4483
346	6747-"6749"	2	1842102	1842598	3	-31.5789
347	6750-"6751"	2	1844690	1844998	2	50
348	6783-"6784"	2	1909144	1909510	2	-21.6667
349	6791-"6792"	2	1916414	1916763	2	-30.7692
350	6806-"6807"	2	1950111	1950430	2	64.7059
351	6830-"6831"	2	2008062	2008501	2	-14.6341
352	6841-"6842"	2	2032352	2032569	2	-46.1538
353	6844-"6845"	2	2039172	2039330	2	-39.2857
354	6855-"6856"	2	2055275	2055742	2	25
355	6872-"6873"	2	2077139	2077394	2	-45
356	6925-"6926"	2	2177779	2178081	2	-50
357	6936-"6937"	2	2205740	2205966	2	-45.8333
358	6970-"6971"	2	2270607	2271067	2	-27.0833
359	6980-"6982"	2	2296411	2296924	3	45
360	7011-"7012"	2	2359083	2359606	2	-33.3333
361	7049-"7050"	2	2422372	2422719	2	47.0588
362	7137-"7138"	2	2593368	2593693	2	-42.3077
363	7191-"7192"	2	2731347	2731783	2	-39.5833
364	7196-"7197"	2	2736783	2737214	2	-53.3333
365	7226-"7227"	2	2801870	2802264	2	-46.875
366	7244-"7245"	2	2850429	2850822	2	-24.5098
367	7249-"7250"	2	2857944	2858293	2	-42.5926
368	7273-"7274"	2	2937239	2937554	2	-14.8148
369	7306-"7307"	2	3010893	3011194	2	-21.1538
370	7331-"7333"	2	3059515	3060375	3	-16.1765
371	7341-"7342"	2	3078791	3079341	2	56.25
372	7348-"7349"	2	3096136	3096277	2	67.8571
373	7353-"7354"	2	3107544	3107975	2	-41.6667
374	7371-"7372"	2	3155035	3155525	2	-34.0909
375	7374-"7375"	2	3157380	3157943	2	-12.8205
376	7388-"7390"	2	3199553	3199968	2	-40
377	7396-"7398"	2	3211866	3212428	2	51.3158
378	7406-"7407"	2	3241757	3241891	2	-29.1667
379	7426-"7427"	2	3337013	3337581	2	-50
380	7453-"7457"	2	3409105	3410839	5	-38.7097
381	7468-"7469"	2	3455897	3456428	2	48.4375
382	7513-"7514"	2	3545624	3546086	2	-47.3684
383	7547-"7548"	2	3639903	3640281	2	58.8235
384	7615-"7616"	2	3786491	3786983	2	-52.6316
385	7633-"7634"	2	3832525	3833077	2	53.5714
386	7653-"7654"	2	3873709	3874014	2	-66.6667
387	7659-"7660"	2	3878066	3878465	2	-33.3333
388	7679-"7680"	2	3929781	3930235	2	-30
389	7684-"7685"	2	3936582	3937162	2	60.5263
390	7713-"7715"	2	3980438	3980912	2	32.1429
391	7716-"7717"	2	3982767	3982927	2	-30
392	7744-"7745"	2	4051546	4051890	2	-20.1613
393	7793-"7794"	2	4151218	4151766	2	71.1538
394	7805-"7806"	2	4178940	4179420	2	-38.8889
395	7811-"7812"	2	4189745	4190221	2	-16.6667
396	7841-"7842"	2	4238961	4239438	2	-45
397	7860-"7861"	2	4274870	4275254	2	36.8421
398	7879-"7880"	2	4308428	4308860	2	-70.3704
399	7893-"7894"	2	4336373	4336886	2	-35.4167
400	7903-"7904"	2	4350738	4351316	2	-54.7619
401	7905-"7906"	2	4355523	4355724	2	-29.6296
402	7997-"7998"	2	4541234	4541658	2	-18
403	8009-"8010"	2	4569122	4569653	2	39.4737
404	8018-"8019"	2	4579956	4580362	2	-50
405	8027-"8028"	2	4596240	4596783	2	-24.0741
406	8034-"8035"	2	4608067	4608490	2	39.4737
407	8043-"8044"	2	4618665	4619260	2	-57.1429
408	8057-"8058"	2	4642524	4642736	2	-33.871
409	8134-"8135"	2	4788827	4789181	2	16.6667
410	8144-"8145"	2	4811996	4812415	2	-45.8333
411	8158-"8159"	2	4855144	4855478	2	53.2258
412	8161-"8163"	2	4858349	4858747	3	-64.8148
413	8165-"8166"	2	4864365	4864574	2	-40
414	8177-"8178"	2	4886264	4886563	2	-42.8571
415	8188-"8189"	2	4902932	4903163	2	-50
416	8198-"8199"	2	4919936	4920396	2	-74.1935
417	8222-"8223"	2	4961726	4961921	2	-41.3043
418	8230-"8231"	2	4971757	4972130	2	-55.8824
419	8240-"8241"	2	5016226	5016461	2	-50
420	8259-"8260"	2	5058946	5059141	2	58.5714
421	8277-"8278"	2	5092405	5092923	2	-43.5484
422	8306-"8307"	2	5147315	5147714	2	59.0909
423	8313-"8314"	2	5159528	5160080	2	-44.5946
424	8333-"8334"	2	5195143	5195636	2	-37.8788
425	8344-"8345"	2	5216068	5216444	2	65.2778
426	8366-"8367"	2	5249839	5250430	2	18.1818
427	8371-"8372"	2	5264670	5264818	2	-33.3333
428	8376-"8377"	2	5267363	5267945	2	-19.6429
429	8391-"8392"	2	5308290	5308761	2	-62.5
430	8403-"8404"	2	5333357	5333660	2	-28.9474
431	8467-"8468"	2	5457973	5458243	2	-33.3333
432	8470-"8471"	2	5461749	5462061	2	28
433	8488-"8490"	2	5494544	5495409	3	-36.8421
434	8505-"8506"	2	5527252	5527595	2	-52.7778
435	8518-"8519"	2	5542504	5542988	2	50
436	8536-"8537"	2	5576303	5576444	2	-36.8421
437	8552-"8553"	2	5601673	5601814	2	24.1379
438	8556-"8557"	2	5605565	5605711	2	-29.6296
439	8580-"8581"	2	5659144	5659572	2	-56.8182
440	8643-"8644"	2	5825499	5825972	2	-39.5833
441	8677-"8678"	2	5887386	5887876	2	-50
442	8721-"8722"	2	5988905	5989046	2	-50
443	8725-"8726"	2	5997758	5998311	2	17.6471
444	8731-"8732"	2	6002377	6002482	2	-43.75
445	8755-"8756"	2	6045619	6046044	2	47.0588
446	8759-"8760"	2	6048453	6048916	2	-21.0526
447	8761-"8762"	2	6051998	6052276	2	-47.3684
448	8801-"8802"	2	6163362	6163918	2	23.913
449	8809-"8810"	2	6178246	6178757	2	-21.7391
450	8824-"8825"	2	6211450	6212027	2	-17.3077
451	8973-"8974"	2	6526095	6526620	2	-34.2105
452	9020-"9021"	2	6615322	6615501	2	-57.1429
453	9032-"9034"	2	6633978	6634819	3	-36.1111
454	9041-"9042"	2	6651078	6651535	2	-53.3333
455	9065-"9066"	2	6707338	6707798	2	-30.5556
456	9076-"9077"	2	6728679	6729166	2	-54.1667
457	9096-"9097"	2	6775331	6775872	2	-44.186
458	9099-"9100"	2	6779410	6779839	2	45.8333
459	9102-"9103"	2	6789468	6789796	2	-34.6154
460	9107-"9109"	2	6794389	6794807	3	-40.625
461	9122-"9124"	2	6816279	6816800	2	43.3333
462	9126-"9127"	2	6825705	6826252	2	73.6842
463	9129-"9130"	2	6829043	6829362	2	-47.0588
464	9140-"9141"	2	6852364	6852633	2	-45.8333
465	9147-"9148"	2	6862600	6862986	2	-54.4118
466	9162-"9163"	2	6902961	6903426	2	-64.8148
467	9273-"9275"	2	7181635	7182467	3	-46.1538
468	9278-"9279"	2	7192800	7193071	2	44.1176
469	9357-"9359"	2	7357996	7359060	3	38.4615
470	9384-"9385"	2	7414892	7415279	2	-41.4634
471	9390-"9393"	2	7424292	7425417	4	-54.3478
472	9463-"9464"	2	7559707	7560149	2	-58.6957
473	9465-"9466"	2	7561923	7562385	2	-56.8182
474	9476-"9477"	2	7602502	7603012	2	-42.8571
475	9487-"9488"	2	7620688	7621146	2	31.8182
476	9493-"9495"	2	7641144	7641913	3	53.5714
477	9497-"9498"	2	7643488	7644072	2	-38.4615
478	9501-"9502"	2	7647806	7648196	2	-61.5385
479	9539-"9542"	2	7719694	7720717	3	47.0588
480	9573-"9574"	2	7780110	7780261	2	-35.2941
481	9598-"9599"	2	7846989	7847583	2	66.2791
482	9624-"9625"	2	7900038	7900631	2	33.3333
483	9678-"9679"	2	8016065	8016395	2	46.4286
484	9680-"9681"	2	8018990	8019280	2	-73.6842
485	9702-"9703"	2	8058109	8058433	2	-19.5652
486	9723-"9724"	2	8093237	8093384	2	42.1053
487	9751-"9752"	2	8141423	8141768	2	-66.6667
488	9766-"9767"	2	8173845	8174032	2	-35
489	9769-"9770"	2	8178365	8178714	2	-38.8889
490	9789-"9790"	2	8212008	8212581	2	-46.1538
491	9796-"9797"	2	8223574	8223862	2	-50
492	9808-"9809"	2	8238479	8238959	2	-18.9655
493	9826-"9828"	2	8271859	8272334	2	-44
494	9839-"9840"	2	8290781	8291076	2	-45
495	9849-"9850"	2	8312013	8312487	2	-55.5556
496	9864-"9866"	2	8330270	8331247	3	-50
497	9918-"9919"	2	8461137	8461312	2	24.1935
498	9934-"9935"	2	8488541	8489039	2	-33.3333
499	9938-"9939"	2	8495841	8496437	2	-73.0769
500	9946-"9949"	2	8507469	8508848	4	-76.9231
501	9954-"9956"	2	8520478	8521184	3	63.1579
502	9968-"9969"	2	8541713	8542291	2	44.7917
503	9975-"9976"	2	8551447	8551767	2	-28.3333
504	9983-"9984"	2	8566575	8567080	2	-52.381
505	10188-"10189"	3	48244	48728	2	-61.9048
506	10191-"10192"	3	50985	51294	2	17.3077
507	10195-"10196"	3	63843	64157	2	65.7895
508	10202-"10204"	3	82585	83421	3	-47.619
509	10218-"10219"	3	121359	121500	2	-33.3333
510	10235-"10236"	3	165276	165730	2	-40
511	10239-"10240"	3	172307	172709	2	-48.1481
512	10244-"10245"	3	178624	179035	2	16.0714
513	10254-"10255"	3	203635	204110	2	-46.4286
514	10264-"10265"	3	227796	228123	2	-16.6667
515	10283-"10285"	3	268813	269256	2	39.2857
516	10398-"10399"	3	492546	492767	2	20.6897
517	10411-"10414"	3	514488	515729	4	-40
518	10418-"10419"	3	522987	523511	2	71.7391
519	10432-"10433"	3	542338	542658	2	32.8571
520	10460-"10461"	3	599997	600548	2	-50
521	10466-"10467"	3	610359	610603	2	-53.125
522	10502-"10503"	3	672198	672648	2	-40
523	10534-"10535"	3	737333	737817	2	-54.5455
524	10560-"10561"	3	790722	791268	2	27.0833
525	10572-"10573"	3	812537	813076	2	-31.5789
526	10641-"10642"	3	939915	940399	2	33.3333
527	10680-"10681"	3	1029644	1029963	2	40.625
528	10689-"10690"	3	1039900	1040016	2	-43.617
529	10732-"10733"	3	1122222	1122407	2	72.5806
530	10750-"10751"	3	1153513	1154084	2	-21.6216
531	10787-"10788"	3	1223858	1224428	2	46.5517
532	10804-"10805"	3	1255284	1255459	2	-55
533	10816-"10817"	3	1282684	1283246	2	13.6364
534	10849-"10850"	3	1343640	1344061	2	-54.1667
535	10852-"10853"	3	1351711	1352203	2	-36.3636
536	10880-"10881"	3	1418986	1419275	2	-52.6316
537	10894-"10895"	3	1451434	1451724	2	-60.7143
538	10904-"10905"	3	1461753	1462172	2	-27.2727
539	10940-"10941"	3	1545820	1546146	2	-45
540	10969-"10970"	3	1631285	1631550	2	-43.9394
541	10972-"10973"	3	1637410	1637837	2	-37.5
542	10992-"10993"	3	1669284	1669832	2	40
543	10998-"10999"	3	1677629	1678059	2	-41.6667
544	11002-"11003"	3	1680570	1681156	2	45
545	11005-"11006"	3	1685499	1685900	2	26.3158
546	11008-"11009"	3	1689541	1689685	2	-73.3333
547	11027-"11028"	3	1713144	1713314	2	42.8571
548	11030-"11031"	3	1723473	1724003	2	36.6667
549	11038-"11039"	3	1736884	1737071	2	-35
550	11093-"11094"	3	1842046	1842587	2	-22.9167
551	11121-"11122"	3	1891438	1891644	2	-56.6667
552	11138-"11139"	3	1925557	1925796	2	-28
553	11194-"11195"	3	2044824	2045292	2	-35.4167
554	11205-"11206"	3	2064395	2064818	2	-56.25
555	11228-"11229"	3	2109739	2110213	2	-75
556	11283-"11284"	3	2229942	2230257	2	-38.4615
557	11302-"11303"	3	2264180	2264573	2	-31.8182
558	11322-"11323"	3	2304263	2304748	2	-39.2157
559	11334-"11335"	3	2333803	2334220	2	-22.2222
560	11353-"11354"	3	2363393	2363595	2	-39.4737
561	11366-"11368"	3	2394452	2395139	3	-30.5556
562	11370-"11371"	3	2400087	2400662	2	-35.7143
563	11428-"11429"	3	2524338	2524928	2	-41.6667
564	11438-"11439"	3	2553411	2553969	2	-53.8462
565	11444-"11445"	3	2561937	2562184	2	-25
566	11451-"11452"	3	2576230	2576469	2	42.8571
567	11473-"11474"	3	2615632	2615869	2	-68.9655
568	11480-"11481"	3	2633056	2633625	2	-43.1818
569	11491-"11492"	3	2651813	2651991	2	15.1163
570	11501-"11502"	3	2675620	2676083	2	36.5385
571	11503-"11504"	3	2676926	2677177	2	35.2273
572	11533-"11534"	3	2732379	2732885	2	-23.8095
573	11537-"11538"	3	2739210	2739480	2	-51.7857
574	11544-"11545"	3	2751031	2751480	2	-40
575	11549-"11550"	3	2757336	2757549	2	50
576	11576-"11579"	3	2796097	2797016	4	-52.6316
577	11620-"11621"	3	2877163	2877578	2	37.5
578	11634-"11635"	3	2916765	2916947	2	-54.5455
579	11696-"11697"	3	3059456	3059603	2	33.3333
580	11736-"11737"	3	3146903	3147453	2	-28.5714
581	11755-"11756"	3	3174776	3175212	2	-51.9231
582	11760-"11761"	3	3179295	3179822	2	28.3019
583	11780-"11781"	3	3228089	3228200	2	35.7143
584	11791-"11792"	3	3257305	3257709	2	25
585	11797-"11798"	3	3267135	3267683	2	-41.6667
586	11885-"11886"	3	3457426	3457808	2	23.0769
587	11892-"11893"	3	3471955	3472183	2	29.1667
588	11903-"11904"	3	3486485	3486725	2	67.3913
589	11942-"11943"	3	3577039	3577252	2	-68.1818
590	11997-"11998"	3	3662607	3663177	2	-22.2222
591	12004-"12005"	3	3670132	3670415	2	-75
592	12023-"12024"	3	3705708	3705958	2	-54.1667
593	12035-"12036"	3	3722265	3722566	2	-60
594	12038-"12039"	3	3728346	3728734	2	42.8571
595	12052-"12055"	3	3755345	3756389	3	32.2581
596	12061-"12062"	3	3763449	3763807	2	69.1489
597	12080-"12081"	3	3804765	3805228	2	-33.8983
598	12150-"12151"	3	3945210	3945784	2	-19.3548
599	12169-"12170"	3	3986990	3987549	2	55.1724
600	12215-"12216"	3	4087872	4088237	2	-33.3333
601	12220-"12221"	3	4104735	4105314	2	25
602	12236-"12237"	3	4125454	4125766	2	-39.6552
603	12241-"12242"	3	4132286	4132604	2	-34.375
604	12299-"12300"	3	4240170	4240709	2	-26.7857
605	12317-"12318"	3	4273469	4273853	2	-40
606	12367-"12368"	3	4374109	4374473	2	-52.381
607	12405-"12406"	3	4457799	4457940	2	-56.0976
608	12407-"12408"	3	4459665	4460219	2	-37.5
609	12485-"12486"	3	4611296	4611445	2	-29.1667
610	12523-"12524"	3	4700393	4700961	2	-65.625
611	12594-"12595"	3	4825782	4826292	2	-57.5
612	12616-"12619"	3	4872184	4873094	4	35.4167
613	12640-"12641"	3	4925007	4925305	2	46.4286
614	12652-"12653"	3	4945417	4945650	2	-16.6667
615	12715-"12716"	3	5060845	5061376	2	-62.5
616	12725-"12726"	3	5084979	5085393	2	41.6667
617	12746-"12747"	3	5122134	5122563	2	-66.6667
618	12748-"12749"	3	5123218	5123386	2	25
619	12756-"12757"	3	5140207	5140429	2	-32.5
620	12788-"12790"	3	5191248	5191692	3	45.8333
621	12794-"12795"	3	5201855	5202423	2	-45.9184
622	12824-"12825"	3	5261680	5261846	2	-65.7895
623	12858-"12859"	3	5343296	5343630	2	32.7586
624	12888-"12889"	3	5415249	5415698	2	34.5455
625	12985-"12986"	3	5624831	5625273	2	-52.9412
626	13004-"13006"	3	5652049	5652528	3	-50
627	13019-"13020"	3	5675257	5675637	2	21.4286
628	13021-"13022"	3	5677858	5678411	2	36.9565
629	13030-"13032"	3	5713423	5714200	3	34.2105
630	13042-"13043"	3	5734754	5734939	2	-35.7143
631	13059-"13061"	3	5774952	5775461	3	-24.3902
632	13093-"13094"	3	5846873	5847468	2	-19.6429
633	13102-"13103"	3	5871514	5871865	2	-39.1304
634	13108-"13109"	3	5878366	5878766	2	-67.6471
635	13116-"13117"	3	5898530	5898725	2	31.8182
636	13123-"13124"	3	5909259	5909535	2	-40.625
637	13169-"13172"	3	6000541	6001132	3	-47.0588
638	13178-"13179"	3	6018840	6019189	2	-47.9167
639	13201-"13202"	3	6055850	6056079	2	-29.1667
640	13223-"13224"	3	6093392	6093767	2	-23.6842
641	13237-"13238"	3	6127488	6127757	2	-32.5
642	13249-"13250"	3	6146639	6147053	2	56.25
643	13280-"13281"	3	6227311	6227524	2	-46.1538
644	13304-"13305"	3	6281279	6281555	2	-51.6129
645	13333-"13334"	3	6327928	6328240	2	-43.75
646	13342-"13343"	3	6340525	6341032	2	71.0526
647	13346-"13347"	3	6351823	6352061	2	39.2857
648	13371-"13372"	3	6398234	6398359	2	18.5484
649	13398-"13399"	3	6443252	6443503	2	36.8421
650	13410-"13411"	3	6466942	6467470	2	-66.0714
651	13437-"13438"	3	6526031	6526237	2	25
652	13439-"13440"	3	6531466	6531633	2	33.3333
653	13445-"13446"	3	6541238	6541708	2	-54.1667
654	13499-"13500"	3	6660098	6660646	2	-47.2222
655	13505-"13506"	3	6671536	6671928	2	37.5
656	13524-"13525"	3	6718283	6718611	2	-31.25
657	13540-"13541"	3	6742952	6743533	2	-65.2174
658	13586-"13587"	3	6842443	6843042	2	-37.069
659	13610-"13611"	3	6890736	6891167	2	-64.7059
660	13620-"13622"	3	6909533	6910507	3	-30.5556
661	13624-"13625"	3	6915236	6915801	2	-73.8095
662	13648-"13649"	3	6957368	6957804	2	31.5789
663	13662-"13664"	3	6990005	6990592	2	-46.875
664	13717-"13718"	3	7107253	7107592	2	-25
665	13729-"13730"	3	7130273	7130715	2	52.0833
666	13743-"13744"	3	7171701	7172034	2	-61.5385
667	13747-"13748"	3	7179401	7179542	2	20.8333
668	13776-"13777"	3	7246459	7246645	2	-40.9091
669	13795-"13796"	3	7291285	7291579	2	-21.4286
670	13811-"13812"	3	7330450	7330920	2	-45
671	13819-"13820"	3	7344426	7344605	2	-31.8182
672	13866-"13867"	3	7442187	7442461	2	45
673	13893-"13894"	3	7503823	7504333	2	57.6923
674	13899-"13900"	3	7522843	7523390	2	35.2941
675	13953-"13954"	3	7647178	7647475	2	-45
676	14023-"14024"	4	145594	145985	2	26.4706
677	14082-"14083"	4	285327	285468	2	-26.1905
678	14121-"14122"	4	356562	356765	2	39.6552
679	14140-"14141"	4	392076	392217	2	-29.1667
680	14152-"14153"	4	407588	407924	2	-55.5556
681	14155-"14156"	4	414756	414919	2	-32.1429
682	14167-"14168"	4	439299	439647	2	-48.2143
683	14169-"14170"	4	447312	447754	2	-35.2941
684	14221-"14222"	4	539282	539454	2	25
685	14235-"14236"	4	559347	559859	2	35
686	14280-"14281"	4	655417	655858	2	-50
687	14286-"14287"	4	659924	660505	2	54.0541
688	14295-"14296"	4	676200	676690	2	32.1429
689	14302-"14303"	4	685258	685444	2	-26.9231
690	14318-"14319"	4	725190	725631	2	-34.6154
691	14334-"14335"	4	755606	756010	2	-32
692	14371-"14372"	4	815412	816008	2	-40.9091
693	14377-"14378"	4	824516	824980	2	-40
694	14380-"14381"	4	834049	834294	2	78.7879
695	14391-"14392"	4	846987	847304	2	-19.0909
696	14398-"14399"	4	868114	868608	2	41.6667
697	14405-"14406"	4	880465	880768	2	-34.0909
698	14410-"14411"	4	886525	887034	2	-41.6667
699	14427-"14428"	4	916304	916758	2	-34.0909
700	14429-"14430"	4	917693	918068	2	-21.25
701	14439-"14440"	4	935445	935619	2	-32.6923
702	14451-"14452"	4	949645	950140	2	23.6842
703	14500-"14502"	4	1036633	1037209	2	15.9091
704	14507-"14508"	4	1049156	1049671	2	32.1429
705	14515-"14517"	4	1065376	1066474	3	-59.6774
706	14526-"14527"	4	1098480	1098723	2	25
707	14543-"14544"	4	1124040	1124499	2	39.6552
708	14546-"14547"	4	1131507	1131832	2	-42.3077
709	14558-"14559"	4	1149502	1150019	2	-43.75
710	14567-"14568"	4	1163180	1163417	2	-34.375
711	14569-"14570"	4	1165012	1165265	2	50
712	14571-"14572"	4	1168810	1169359	2	30.6452
713	14575-"14576"	4	1175095	1175451	2	-70.1613
714	14578-"14579"	4	1191885	1192380	2	43.4783
715	14602-"14603"	4	1246694	1247069	2	-25
716	14642-"14643"	4	1336028	1336480	2	-27.2727
717	14647-"14648"	4	1339895	1340469	2	34.2105
718	14653-"14654"	4	1346935	1347296	2	-54
719	14674-"14675"	4	1388340	1388873	2	-42.8571
720	14694-"14695"	4	1435614	1436208	2	37.5
721	14771-"14772"	4	1595903	1596395	2	45.8333
722	14788-"14789"	4	1637660	1637944	2	-23.3333
723	14826-"14827"	4	1709069	1709469	2	-36.1111
724	14902-"14903"	4	1890222	1890750	2	-68.4211
725	14905-"14906"	4	1895484	1896012	2	37.7193
726	14972-"14973"	4	2019322	2019524	2	-56.6667
727	14989-"14991"	4	2042401	2042987	2	-48.3333
728	15034-"15035"	4	2122566	2122732	2	46.4286
729	15041-"15042"	4	2133410	2133939	2	-17.5676
730	15051-"15052"	4	2147076	2147392	2	45.3125
731	15071-"15072"	4	2188146	2188381	2	36.3636
732	15103-"15104"	4	2263347	2263582	2	-47.0588
733	15105-"15106"	4	2266438	2266951	2	-42.6471
734	15110-"15111"	4	2280793	2281131	2	-43.3333
735	15120-"15121"	4	2294863	2295383	2	-40.3846
736	15123-"15124"	4	2297951	2298092	2	-36.3636
737	15138-"15139"	4	2320624	2321143	2	17.6471
738	15175-"15176"	4	2384987	2385315	2	63.4615
739	15199-"15200"	4	2435594	2436009	2	52.7778
740	15205-"15206"	4	2445293	2445785	2	-33.3333
741	15227-"15228"	4	2482964	2483114	2	31.25
742	15233-"15234"	4	2499972	2500457	2	-16.2791
743	15244-"15245"	4	2514476	2514997	2	-40
744	15247-"15248"	4	2515700	2515934	2	-45.4545
745	15267-"15268"	4	2560895	2561242	2	-50
746	15279-"15280"	4	2574133	2574553	2	-45.8333
747	15292-"15293"	4	2604174	2604666	2	-61.5385
748	15302-"15303"	4	2620591	2621060	2	-21.4286
749	15336-"15338"	4	2678802	2679633	3	-48
750	15340-"15341"	4	2685411	2685905	2	-68.1818
751	15406-"15408"	4	2837383	2837925	2	-63.6364
752	15411-"15412"	4	2851464	2852048	2	35.2941
753	15422-"15423"	4	2876950	2877250	2	37.5
754	15442-"15443"	4	2913442	2913692	2	52.5
755	15452-"15454"	4	2943309	2944070	3	-46.1538
756	15456-"15457"	4	2947295	2947676	2	38.2353
757	15469-"15470"	4	2983066	2983641	2	45.8333
758	15485-"15486"	4	3011284	3011573	2	37.5
759	15539-"15540"	4	3102736	3103175	2	41.6667
760	15545-"15546"	4	3117687	3117837	2	34.6154
761	15574-"15575"	4	3164344	3164878	2	-26.4706
762	15584-"15585"	4	3175768	3176156	2	-60.7143
763	15592-"15593"	4	3189003	3189554	2	-18.0556
764	15611-"15612"	4	3222947	3223422	2	-61.9048
765	15614-"15615"	4	3228579	3228830	2	-46.875
766	15618-"15619"	4	3238611	3238853	2	37.5
767	15621-"15622"	4	3241601	3242076	2	-33.3333
768	15667-"15668"	4	3347220	3347681	2	-65.2174
769	15671-"15672"	4	3358546	3358809	2	46.2963
770	15678-"15679"	4	3374998	3375383	2	-53.5714
771	15715-"15716"	4	3462330	3462797	2	-37.7551
772	15726-"15727"	4	3481226	3481647	2	-73.913
773	15736-"15737"	4	3498396	3498844	2	23.6842
774	15763-"15764"	4	3560034	3560244	2	44.1176
775	15767-"15768"	4	3568460	3568933	2	-64.2857
776	15811-"15812"	4	3640989	3641548	2	-32.1429
777	15841-"15842"	4	3694575	3694924	2	55.7143
778	15859-"15860"	4	3722661	3723238	2	-46
779	15882-"15883"	4	3768620	3769164	2	-34.0909
780	15903-"15905"	4	3808141	3808687	2	-22.7273
781	15990-"15991"	4	4003845	4004346	2	-46.5517
782	16003-"16004"	4	4030950	4031126	2	-43.75
783	16053-"16054"	4	4157937	4158197	2	30
784	16062-"16064"	4	4171996	4172719	3	37.5
785	16088-"16089"	4	4228422	4228711	2	50
786	16098-"16099"	4	4257510	4258015	2	-21.4286
787	16137-"16138"	4	4347787	4348125	2	-22.7273
788	16143-"16144"	4	4356079	4356222	2	-12.9032
789	16148-"16149"	4	4361622	4361796	2	-22.2222
790	16159-"16160"	4	4392513	4393047	2	-42.3077
791	16194-"16195"	4	4446925	4447185	2	37.5
792	16218-"16219"	4	4498058	4498444	2	-14.7541
793	16248-"16249"	4	4571567	4571829	2	-66.129
794	16252-"16253"	4	4574310	4574451	2	53.5714
795	16259-"16260"	4	4587473	4588003	2	-30.5556
796	16314-"16315"	4	4710190	4710727	2	-40
797	16347-"16349"	4	4786516	4787296	3	-59.375
798	16380-"16381"	4	4872005	4872418	2	-57.6923
799	16409-"16410"	4	4941676	4942220	2	-47.5
800	16485-"16486"	4	5086753	5087168	2	-32.1429
801	16488-"16489"	4	5090236	5090377	2	-30
802	16582-"16583"	4	5274764	5275267	2	37.5
803	16594-"16595"	4	5299399	5299916	2	-7.8125
804	16632-"16633"	4	5371530	5372119	2	-25
805	16646-"16647"	4	5391596	5391776	2	-48.1481
806	16668-"16670"	4	5425412	5426056	3	62.5
807	16682-"16684"	4	5442450	5442835	2	-54.5455
808	16693-"16694"	4	5458308	5458603	2	-45.8333
809	16733-"16735"	4	5567783	5568480	3	-27.4194
810	16757-"16758"	4	5593600	5594133	2	31.25
811	16760-"16761"	4	5599067	5599625	2	-30.5556
812	16779-"16780"	4	5653156	5653553	2	-51.25
813	16812-"16813"	4	5705713	5706077	2	45.2381
814	16818-"16819"	4	5719189	5719541	2	-43.75
815	16832-"16833"	4	5742202	5742581	2	-69.2308
816	16863-"16864"	4	5794085	5794374	2	-30.9524
817	16879-"16880"	4	5832046	5832262	2	-62.5
818	16891-"16892"	4	5848314	5848623	2	67.4419
819	16956-"16957"	4	5972246	5972743	2	32.7586
820	16958-"16959"	4	5974490	5974679	2	-37.5
821	16968-"16969"	4	6003764	6004091	2	27.7778
822	17002-"17004"	4	6068441	6069315	3	-47.7273
823	17020-"17022"	4	6099182	6099735	2	-30.6452
824	17071-"17072"	4	6185918	6186238	2	-75
825	17113-"17114"	4	6266842	6267390	2	-43.75
826	17121-"17122"	4	6277406	6277655	2	-40
827	17140-"17141"	4	6324194	6324556	2	-68.1818
828	17149-"17151"	4	6347031	6347649	3	25
829	17178-"17179"	4	6407746	6408264	2	48.0769
830	17181-"17182"	4	6410951	6411335	2	-51.3514
831	17188-"17189"	4	6429328	6429815	2	-41.6667
832	17200-"17201"	4	6446676	6446934	2	-36.6667
833	17205-"17206"	4	6454311	6454794	2	-53.8462
834	17248-"17249"	4	6543344	6543901	2	25
835	17257-"17259"	4	6557168	6557644	2	28.2609
836	17263-"17264"	4	6568733	6568887	2	-46.4286
837	17278-"17279"	4	6600497	6600744	2	-52.2727
838	17283-"17284"	4	6611248	6611739	2	-26.25
839	17298-"17299"	4	6638132	6638517	2	-27.2727
840	17302-"17303"	4	6645607	6646130	2	-43.3333
841	17315-"17316"	4	6682467	6682879	2	-23.6842
842	17329-"17330"	4	6733560	6734109	2	-48.2143
843	17350-"17351"	4	6785039	6785582	2	26.4706
844	17379-"17380"	4	6848268	6848704	2	52.0833
845	17394-"17395"	4	6874353	6874479	2	-60
846	17399-"17400"	4	6885641	6886025	2	73.6111
847	17427-"17428"	4	6945500	6945784	2	-39.2857
848	17432-"17433"	4	6956112	6956501	2	-31.0811
849	17466-"17467"	4	7025171	7025312	2	32.3529
850	17482-"17483"	4	7049275	7049747	2	47.5
851	17495-"17496"	4	7076790	7077291	2	-33.3333
852	17508-"17509"	4	7099129	7099295	2	-65.625
853	17535-"17536"	4	7153354	7153701	2	-40.9091
854	17550-"17551"	4	7178725	7179100	2	-37.5
855	17567-"17568"	4	7209953	7210094	2	-29.1667
856	17581-"17582"	4	7231842	7232380	2	-58.3333
857	17586-"17587"	4	7238470	7238935	2	-20.4545
858	17589-"17590"	4	7241059	7241579	2	-46.875
859	17617-"17618"	4	7288136	7288362	2	-71.4286
860	17637-"17638"	4	7334608	7335099	2	-46.1538
861	17656-"17657"	4	7369184	7369512	2	50
862	17664-"17665"	4	7383176	7383426	2	57.1429
863	17680-"17681"	4	7423151	7423531	2	-61.7647
864	17706-"17707"	4	7492452	7492502	2	-81.9444
865	17715-"17716"	4	7513673	7514206	2	-33.9286
866	17720-"17721"	4	7524425	7525007	2	-40
867	17736-"17737"	4	7554280	7554802	2	-52.6316
868	17739-"17740"	4	7557306	7557676	2	-42.8571
869	17768-"17770"	4	7625017	7625571	2	21.0526
870	17773-"17774"	4	7630197	7630784	2	-45.4545
871	17845-"17847"	4	7786851	7787766	3	-50
872	17869-"17870"	4	7825505	7825681	2	25
873	17871-"17872"	4	7826862	7827017	2	-26.3158
874	17905-"17906"	4	7911785	7912335	2	-53.5714

## Sheet: chg_DMR_list
n.	ID	Chr	Start	End	DMPs	DiffMeth
1	227-"228"	1	5734967	5735456	2	-41.3043
2	230-"231"	1	5773953	5774091	2	13.7931
3	241-"242"	1	6084957	6085012	2	-37.1197
4	320-"321"	1	7815772	7816106	2	40.9091
5	395-"396"	1	9771876	9772187	2	27.7778
6	9-"10"	1	314443	314944	2	-26.6544
7	95-"96"	1	2428944	2429157	2	33.3333
8	495-"496"	2	20686	20964	2	56.25
9	576-"577"	2	1808574	1808713	2	-59.7938
10	599-"600"	2	2302882	2303278	2	42.8571
11	654-"655"	2	3834308	3834755	2	44.2857
12	719-"720"	2	5279175	5279307	2	-37.2727
13	1053-"1054"	3	4973479	4973939	2	-72.973
14	1161-"1162"	3	7502988	7503125	2	-33.7209
15	1217-"1218"	4	1084809	1085068	2	-34.6154
16	1265-"1266"	4	2096089	2096227	2	-7.2
17	1317-"1318"	4	3556343	3556783	2	-50
18	1322-"1323"	4	3607135	3607409	2	16.5556
19	1359-"1360"	4	4406628	4406670	2	-28.125

## Sheet: chh_DMR_list
n.	ID	Chr	Start	End	DMPs	DiffMeth
1	12-"13"	1	277752	278274	2	70.2703
2	193-"194"	1	2717495	2717871	2	-46.3415
3	26-"27"	1	541242	541924	2	65.7895
4	314-"315"	1	4965561	4966157	2	-58.0769
5	351-"352"	1	5580583	5581179	2	46.6667
6	397-"398"	1	6273493	6273991	2	51.7241
7	606-"607"	1	9856301	9856440	2	-70.5455
8	62-"63"	1	1045993	1046656	2	-32.5
9	640-"641"	1	10350378	10350817	2	-69.1176
10	72-"73"	1	1125916	1126449	2	31.8182
11	98-"99"	1	1406404	1406543	2	-19.5652
12	1062-"1063"	2	5356317	5356535	2	-54.4444
13	1081-"1082"	2	5575539	5576127	2	-42.3077
14	1141-"1142"	2	6535283	6535592	2	-69.2857
15	1271-"1272"	2	8854339	8854595	2	56.7568
16	1274-"1275"	2	8876158	8876703	2	29.5455
17	723-"724"	2	99902	100297	2	-9.12698
18	797-"798"	2	1342287	1342532	2	-66.0377
19	803-"804"	2	1437150	1437362	2	-48.5294
20	810-"811"	2	1520734	1521525	2	-8.40336
21	812-"813"	2	1573172	1573647	2	-35.9375
22	889-"890"	2	2763568	2763669	2	-42.3077
23	971-"972"	2	3980876	3981089	2	71.8182
24	989-"990"	2	4269847	4270091	2	-54.3478
25	1331-"1332"	3	976108	976537	2	-70.3125
26	1467-"1468"	3	3117977	3118413	2	49.4186
27	1593-"1594"	3	5562550	5562554	2	-64.3478
28	1596-"1597"	3	5603046	5603631	2	28.4053
29	1649-"1650"	3	6434013	6434556	2	16.9192
30	1749-"1750"	4	415978	416216	2	-73.1707
31	1756-"1757"	4	545271	545939	2	-48.1818
32	1773-"1774"	4	752895	753457	2	44.2308
33	1906-"1907"	4	2623785	2624293	2	73.2143
34	1983-"1984"	4	3823947	3824195	2	-43.5484
35	2055-"2056"	4	4938193	4938365	2	-22.3404
36	2072-"2073"	4	5283737	5284120	2	-57.4627
37	2121-"2122"	4	6226587	6226901	2	-70.1117
38	2139-"2140"	4	6560943	6560948	2	-36.3636
39	2148-"2149"	4	6702558	6703286	2	-77.9412
