# Supplementary material for: Identification of Putative Virulence Genes by DNA Methylation Studies in the Cereal Pathogen Fusarium graminearum
Source: Cells. 2021 May 13;10(5):1192. doi: 10.3390/cells10051192 (PMC8152758; doi:10.3390/cells10051192)
Supplement: Supplementary file 1 [file cells-10-01192-s001.zip › Supplementary files/Supplementary Table_S6.xlsx]

## Sheet: Caption
Table S6. Differentially methylated genes (DMGs) identified by intersecting DMRs

## Sheet: cg_gene_list
chr	dmr_start	dmr_end	dmr_ID	delta_meth	chr RefSeq		mRNA	start	end	Gene ID
1	120133	120445	31-"32"	-22.2222	1	RefSeq	mRNA	119708	121237	Genbank:XM_011317309.1
1	149817	150260	47-"48"	-54.6875	1	RefSeq	mRNA	145658	150697	Genbank:XM_011317320.1
1	205470	205937	69-"70"	50	1	RefSeq	mRNA	203559	208625	Genbank:XM_011317333.1
1	301237	301818	116-"117"	-37.5	1	RefSeq	mRNA	300590	301621	Genbank:XM_011317374.1
1	351095	352076	134-"136"	58.3333	1	RefSeq	mRNA	349782	350659	Genbank:XM_011317397.1
1	351095	352076	134-"136"	58.3333	1	RefSeq	mRNA	350845	352408	Genbank:XM_011317398.1
1	504592	505031	187-"188"	35.2941	1	RefSeq	mRNA	504509	505297	Genbank:XM_011317461.1
1	611516	611928	222-"223"	-47.2222	1	RefSeq	mRNA	605800	614474	Genbank:XM_011317506.1
1	630204	630642	233-"234"	55.2632	1	RefSeq	mRNA	629006	631128	Genbank:XM_011317512.1
1	663684	664083	246-"247"	-12.9032	1	RefSeq	mRNA	663978	664370	Genbank:XM_011317525.1
1	704235	704491	274-"275"	26.4706	1	RefSeq	mRNA	701995	704264	Genbank:XM_011317547.1
1	737331	737742	291-"292"	-55.8824	1	RefSeq	mRNA	737065	737970	Genbank:XM_011317566.1
1	750386	750672	298-"299"	26.4706	1	RefSeq	mRNA	750760	751329	Genbank:XM_011317572.1
1	809512	809653	329-"330"	-61.3636	1	RefSeq	mRNA	808354	810220	Genbank:XM_011317598.1
1	945898	946198	395-"396"	43.75	1	RefSeq	mRNA	944772	946512	Genbank:XM_011317648.1
1	974345	974842	409-"410"	-53.5714	1	RefSeq	mRNA	973971	974442	Genbank:XM_011317660.1
1	974345	974842	409-"410"	-53.5714	1	RefSeq	mRNA	974990	976809	Genbank:XM_011317661.1
1	981416	982942	414-"417"	-29.3103	1	RefSeq	mRNA	982177	984126	Genbank:XM_011317663.1
1	984271	984553	418-"419"	-28.125	1	RefSeq	mRNA	982177	984126	Genbank:XM_011317663.1
1	1008466	1008961	427-"428"	-17.6471	1	RefSeq	mRNA	1007537	1008693	Genbank:XM_011317670.1
1	1008466	1008961	427-"428"	-17.6471	1	RefSeq	mRNA	1009143	1016482	Genbank:XM_011317671.1
1	1071196	1071412	453-"454"	-43.75	1	RefSeq	mRNA	1070888	1073014	Genbank:XM_011317689.1
1	1191809	1192627	509-"511"	-16.1765	1	RefSeq	mRNA	1191785	1192776	Genbank:XM_011317730.1
1	1221048	1221598	529-"530"	-68.5185	1	RefSeq	mRNA	1219763	1221634	Genbank:XM_011317740.1
1	1244328	1244722	540-"541"	61.3636	1	RefSeq	mRNA	1243901	1245514	Genbank:XM_011317749.1
1	1271263	1271700	556-"557"	30.4878	1	RefSeq	mRNA	1269111	1270964	Genbank:XM_011317758.1
1	1271263	1271700	556-"557"	30.4878	1	RefSeq	mRNA	1271675	1273763	Genbank:XM_011317759.1
1	1389324	1389725	624-"625"	-42.3077	1	RefSeq	mRNA	1388567	1392932	Genbank:XM_011317799.1
1	1466186	1466452	668-"669"	42.8571	1	RefSeq	mRNA	1465274	1465891	Genbank:XM_011317829.1
1	1466186	1466452	668-"669"	42.8571	1	RefSeq	mRNA	1466562	1467773	Genbank:XM_011317830.1
1	1550359	1551652	716-"719"	-42.1053	1	RefSeq	mRNA	1550497	1550908	Genbank:XM_011317864.1
1	1550359	1551652	716-"719"	-42.1053	1	RefSeq	mRNA	1550878	1553337	Genbank:XM_011317865.1
1	1582706	1583176	735-"736"	50	1	RefSeq	mRNA	1581162	1583623	Genbank:XM_011317879.1
1	1624994	1625740	748-"750"	-64.2857	1	RefSeq	mRNA	1625825	1627246	Genbank:XM_011317897.1
1	1632410	1632869	753-"754"	33.3333	1	RefSeq	mRNA	1631406	1633943	Genbank:XM_011317898.1
1	1649485	1650048	760-"761"	28.8462	1	RefSeq	mRNA	1649382	1650181	Genbank:XM_011317903.1
1	1731645	1732085	802-"803"	18.1818	1	RefSeq	mRNA	1730811	1731840	Genbank:XM_011317928.1
1	1731645	1732085	802-"803"	18.1818	1	RefSeq	mRNA	1731982	1737810	Genbank:XM_011317929.1
1	1754979	1755192	812-"813"	39.5833	1	RefSeq	mRNA	1754528	1755886	Genbank:XM_011317933.1
1	1773115	1773676	820-"822"	26.4706	1	RefSeq	mRNA	1773363	1774807	Genbank:XM_011317943.1
1	1818788	1819136	840-"841"	50	1	RefSeq	mRNA	1818779	1821060	Genbank:XM_011317956.1
1	1961538	1961943	894-"895"	-38.8889	1	RefSeq	mRNA	1959635	1962955	Genbank:XM_011318005.1
1	2007111	2007388	908-"909"	-68.75	1	RefSeq	mRNA	2005975	2006796	Genbank:XM_011318017.1
1	2007111	2007388	908-"909"	-68.75	1	RefSeq	mRNA	2006905	2008168	Genbank:XM_011318018.1
1	2033800	2034021	923-"924"	-72.7273	1	RefSeq	mRNA	2033280	2034763	Genbank:XM_011318024.1
1	2041639	2042219	927-"928"	-51.5152	1	RefSeq	mRNA	2040179	2041496	Genbank:XM_011318028.1
1	2041639	2042219	927-"928"	-51.5152	1	RefSeq	mRNA	2041757	2043925	Genbank:XM_011318029.1
1	2097614	2097910	952-"953"	32.3529	1	RefSeq	mRNA	2097717	2098867	Genbank:XM_011318047.1
1	2097614	2097910	952-"953"	32.3529	1	RefSeq	mRNA	2096061	2097247	Genbank:XM_011318046.1
1	2108648	2109298	964-"966"	-42.3077	1	RefSeq	mRNA	2109574	2110806	Genbank:XM_011318049.1
1	2122129	2122489	969-"970"	-23.4375	1	RefSeq	mRNA	2120536	2122892	Genbank:XM_011318052.1
1	2123490	2123803	971-"972"	-25	1	RefSeq	mRNA	2124059	2125046	Genbank:XM_011318053.1
1	2176433	2176781	995-"996"	-55.3571	1	RefSeq	mRNA	2176166	2178670	Genbank:XM_011318071.1
1	2176433	2176781	995-"996"	-55.3571	1	RefSeq	mRNA	2176414	2176993	Genbank:XM_011318070.1
1	2227146	2227725	1018-"1019"	-59.6774	1	RefSeq	mRNA	2226367	2227460	Genbank:XM_011318091.1
1	2248254	2248831	1030-"1031"	-33.3333	1	RefSeq	mRNA	2247766	2251034	Genbank:XM_011318096.1
1	2306377	2306537	1060-"1061"	33.3333	1	RefSeq	mRNA	2305397	2306982	Genbank:XM_011318109.1
1	2317523	2317822	1068-"1069"	39.3939	1	RefSeq	mRNA	2316286	2320264	Genbank:XM_011318113.1
1	2333558	2333705	1078-"1079"	45.8333	1	RefSeq	mRNA	2333000	2334401	Genbank:XM_011318119.1
1	2395554	2395699	1113-"1114"	-54.3478	1	RefSeq	mRNA	2395776	2397109	Genbank:XM_011318136.1
1	2428216	2428627	1130-"1131"	28.5714	1	RefSeq	mRNA	2426947	2429791	Genbank:XM_011318147.1
1	2513838	2514378	1171-"1172"	39.5161	1	RefSeq	mRNA	2513942	2514565	Genbank:XM_011318184.1
1	2536339	2536605	1183-"1184"	-22.7273	1	RefSeq	mRNA	2534362	2537128	Genbank:XM_011318195.1
1	2562330	2562842	1192-"1193"	-16.129	1	RefSeq	mRNA	2562039	2563658	Genbank:XM_011318204.1
1	2565461	2566051	1194-"1195"	-25	1	RefSeq	mRNA	2566207	2567220	Genbank:XM_011318205.1
1	2687134	2687448	1267-"1268"	61.5385	1	RefSeq	mRNA	2685878	2686864	Genbank:XM_011318238.1
1	2687134	2687448	1267-"1268"	61.5385	1	RefSeq	mRNA	2687104	2688228	Genbank:XM_011318239.1
1	2694291	2694763	1271-"1272"	37.5	1	RefSeq	mRNA	2692875	2694953	Genbank:XM_011318242.1
1	2704831	2705320	1282-"1283"	-53.125	1	RefSeq	mRNA	2704034	2707069	Genbank:XM_011318245.1
1	2728671	2729064	1295-"1296"	-53.125	1	RefSeq	mRNA	2728160	2729948	Genbank:XM_011318255.1
1	2734752	2735252	1299-"1300"	61.7647	1	RefSeq	mRNA	2733367	2736035	Genbank:XM_011318257.1
1	2798426	2798939	1335-"1336"	40	1	RefSeq	mRNA	2795768	2800386	Genbank:XM_011318278.1
1	2841560	2842001	1352-"1354"	-43.75	1	RefSeq	mRNA	2841809	2845379	Genbank:XM_011318294.1
1	2855996	2856521	1360-"1361"	-34.375	1	RefSeq	mRNA	2854810	2856299	Genbank:XM_011318299.1
1	2855996	2856521	1360-"1361"	-34.375	1	RefSeq	mRNA	2856952	2858790	Genbank:XM_011318300.1
1	2915245	2915566	1385-"1386"	21.9512	1	RefSeq	mRNA	2914904	2917050	Genbank:XM_011318317.1
1	2942723	2942957	1395-"1396"	-56.25	1	RefSeq	mRNA	2941523	2942481	Genbank:XM_011318328.1
1	2942723	2942957	1395-"1396"	-56.25	1	RefSeq	mRNA	2943017	2944453	Genbank:XM_011318329.1
1	2960543	2961048	1404-"1406"	-42.1053	1	RefSeq	mRNA	2958995	2960188	Genbank:XM_011318335.1
1	2960543	2961048	1404-"1406"	-42.1053	1	RefSeq	mRNA	2961013	2962350	Genbank:XM_011318336.1
1	2992174	2992628	1426-"1427"	-58.3333	1	RefSeq	mRNA	2991598	2993219	Genbank:XM_011318348.1
1	3007073	3007256	1435-"1436"	-66	1	RefSeq	mRNA	3006641	3007372	Genbank:XM_011318352.1
1	3007073	3007256	1435-"1436"	-66	1	RefSeq	mRNA	3007585	3008263	Genbank:XM_011318353.1
1	3161463	3161689	1515-"1516"	38.0952	1	RefSeq	mRNA	3160782	3163874	Genbank:XM_011318399.1
1	3177704	3178062	1526-"1527"	-59.0909	1	RefSeq	mRNA	3177029	3179014	Genbank:XM_011318406.1
1	3248115	3248657	1556-"1558"	-31.0811	1	RefSeq	mRNA	3246521	3248410	Genbank:XM_011318428.1
1	3284026	3284360	1572-"1573"	-29.4118	1	RefSeq	mRNA	3283250	3283892	Genbank:XM_011318444.1
1	3284026	3284360	1572-"1573"	-29.4118	1	RefSeq	mRNA	3284080	3284845	Genbank:XM_011318445.1
1	3287637	3288174	1577-"1578"	-39.4737	1	RefSeq	mRNA	3288164	3289952	Genbank:XM_011318447.1
1	3306938	3308179	1591-"1594"	-40	1	RefSeq	mRNA	3307108	3308257	Genbank:XM_011318454.1
1	3348831	3349230	1617-"1618"	36.0465	1	RefSeq	mRNA	3348330	3349795	Genbank:XM_011318470.1
1	3360250	3360642	1625-"1626"	35.2941	1	RefSeq	mRNA	3359217	3359862	Genbank:XM_011318475.1
1	3360250	3360642	1625-"1626"	35.2941	1	RefSeq	mRNA	3360180	3363917	Genbank:XM_011318476.1
1	3364554	3365130	1629-"1630"	-17.2414	1	RefSeq	mRNA	3364416	3365313	Genbank:XM_011318477.1
1	3364554	3365130	1629-"1630"	-17.2414	1	RefSeq	mRNA	3365395	3366928	Genbank:XM_011318478.1
1	3381762	3382082	1636-"1637"	-30	1	RefSeq	mRNA	3380890	3381932	Genbank:XM_011318484.1
1	3453170	3453530	1670-"1671"	46.875	1	RefSeq	mRNA	3449107	3471612	Genbank:XM_011318504.1
1	3488905	3489278	1686-"1687"	38.4615	1	RefSeq	mRNA	3488072	3490054	Genbank:XM_011318512.1
1	3506451	3507025	1697-"1698"	-76.25	1	RefSeq	mRNA	3506208	3507785	Genbank:XM_011318520.1
1	3592190	3592689	1730-"1731"	-23.5294	1	RefSeq	mRNA	3591046	3591696	Genbank:XM_011318548.1
1	3611387	3611974	1741-"1742"	56.6667	1	RefSeq	mRNA	3611820	3614201	Genbank:XM_011318556.1
1	3714351	3714530	1790-"1791"	32.3529	1	RefSeq	mRNA	3713953	3715123	Genbank:XM_011318600.1
1	3729012	3729560	1802-"1803"	-48.3871	1	RefSeq	mRNA	3727747	3731020	Genbank:XM_011318607.1
1	3823599	3824113	1853-"1854"	-59.375	1	RefSeq	mRNA	3822683	3824833	Genbank:XM_011318634.1
1	3979824	3980024	1930-"1931"	32.7586	1	RefSeq	mRNA	3978856	3985530	Genbank:XM_011318682.1
1	3983715	3984447	1933-"1935"	-15.625	1	RefSeq	mRNA	3978856	3985530	Genbank:XM_011318682.1
1	3986675	3986993	1936-"1937"	35.7143	1	RefSeq	mRNA	3986453	3988540	Genbank:XM_011318683.1
1	4109759	4110169	2000-"2001"	63.1579	1	RefSeq	mRNA	4108840	4111341	Genbank:XM_011318724.1
1	4205498	4205948	2046-"2048"	35	1	RefSeq	mRNA	4202729	4205655	Genbank:XM_011318754.1
1	4226451	4226859	2063-"2064"	33.3333	1	RefSeq	mRNA	4224977	4226899	Genbank:XM_011318760.1
1	4231179	4231525	2066-"2067"	46.4286	1	RefSeq	mRNA	4231328	4233218	Genbank:XM_011318762.1
1	4250510	4251052	2076-"2077"	-52.2727	1	RefSeq	mRNA	4248303	4250789	Genbank:XM_011318769.1
1	4258928	4259119	2082-"2083"	-48.8636	1	RefSeq	mRNA	4258610	4259851	Genbank:XM_011318772.1
1	4305024	4305402	2114-"2115"	52.0833	1	RefSeq	mRNA	4302287	4304658	Genbank:XM_011318787.1
1	4400994	4401581	2165-"2166"	-25	1	RefSeq	mRNA	4400590	4401833	Genbank:XM_011318815.1
1	4422479	4422721	2175-"2176"	33.3333	1	RefSeq	mRNA	4422172	4423546	Genbank:XM_011318825.1
1	4441700	4442147	2183-"2184"	-29.1667	1	RefSeq	mRNA	4439264	4441458	Genbank:XM_011318829.1
1	4482776	4483315	2202-"2203"	-23.2143	1	RefSeq	mRNA	4480608	4482457	Genbank:XM_011318841.1
1	4482776	4483315	2202-"2203"	-23.2143	1	RefSeq	mRNA	4483525	4485033	Genbank:XM_011318842.1
1	4504891	4505415	2215-"2216"	-35.7143	1	RefSeq	mRNA	4504408	4506796	Genbank:XM_011318852.1
1	4530252	4530393	2223-"2224"	-67.3077	1	RefSeq	mRNA	4527553	4530584	Genbank:XM_011318861.1
1	4602486	4602904	2260-"2261"	-44.7368	1	RefSeq	mRNA	4602454	4604246	Genbank:XM_011318889.1
1	4641650	4641918	2283-"2284"	12.8205	1	RefSeq	mRNA	4641262	4642837	Genbank:XM_011318905.1
1	4645307	4646112	2288-"2290"	-40	1	RefSeq	mRNA	4643809	4647571	Genbank:XM_011318906.1
1	4680202	4680763	2305-"2306"	-70.5882	1	RefSeq	mRNA	4676910	4679835	Genbank:XM_011318919.1
1	4680202	4680763	2305-"2306"	-70.5882	1	RefSeq	mRNA	4680224	4683799	Genbank:XM_011318920.1
1	4761776	4761991	2346-"2347"	30.4878	1	RefSeq	mRNA	4761298	4762721	Genbank:XM_011318941.1
1	4786894	4787049	2359-"2360"	-45	1	RefSeq	mRNA	4783712	4787981	Genbank:XM_011318946.1
1	4803919	4804663	2367-"2369"	-32.2581	1	RefSeq	mRNA	4803035	4806191	Genbank:XM_011318949.1
1	4834233	4834471	2381-"2382"	29.5455	1	RefSeq	mRNA	4833991	4837340	Genbank:XM_011318961.1
1	4919692	4920197	2424-"2425"	45.8333	1	RefSeq	mRNA	4917408	4920785	Genbank:XM_011318990.1
1	5031552	5032039	2487-"2488"	-34.2105	1	RefSeq	mRNA	5031271	5032419	Genbank:XM_011319032.1
1	5054681	5054842	2494-"2495"	26.3158	1	RefSeq	mRNA	5054417	5055623	Genbank:XM_011319039.1
1	5066065	5066221	2500-"2501"	-58.6207	1	RefSeq	mRNA	5064351	5066786	Genbank:XM_011319043.1
1	5075932	5076121	2506-"2507"	41.1765	1	RefSeq	mRNA	5073274	5076409	Genbank:XM_011319047.1
1	5103984	5104297	2523-"2524"	-23.8095	1	RefSeq	mRNA	5103685	5104977	Genbank:XM_011319058.1
1	5175778	5175986	2570-"2571"	44.8276	1	RefSeq	mRNA	5175594	5178556	Genbank:XM_011319080.1
1	5257543	5258060	2614-"2615"	-64.2857	1	RefSeq	mRNA	5254968	5257142	Genbank:XM_011319103.1
1	5298414	5298555	2635-"2636"	-26.9231	1	RefSeq	mRNA	5296481	5299923	Genbank:XM_011319115.1
1	5308762	5309319	2638-"2639"	42.4242	1	RefSeq	mRNA	5308776	5310829	Genbank:XM_011319117.1
1	5330104	5330445	2646-"2647"	32	1	RefSeq	mRNA	5327122	5330169	Genbank:XM_011319124.1
1	5381365	5381853	2665-"2666"	32	1	RefSeq	mRNA	5381329	5383824	Genbank:XM_011319142.1
1	5468928	5469401	2710-"2711"	27.6316	1	RefSeq	mRNA	5466575	5469718	Genbank:XM_011319167.1
1	5493493	5493784	2728-"2729"	-33.3333	1	RefSeq	mRNA	5492381	5494014	Genbank:XM_011319171.1
1	5499301	5499763	2732-"2733"	53.8462	1	RefSeq	mRNA	5496036	5498898	Genbank:XM_011319173.1
1	5499301	5499763	2732-"2733"	53.8462	1	RefSeq	mRNA	5499173	5500373	Genbank:XM_011319174.1
1	5517551	5517864	2748-"2749"	-33.3333	1	RefSeq	mRNA	5517712	5518957	Genbank:XM_011319184.1
1	5547036	5547426	2771-"2772"	-43.1818	1	RefSeq	mRNA	5546061	5546550	Genbank:XM_011319195.1
1	5597452	5598006	2796-"2797"	37.0968	1	RefSeq	mRNA	5597726	5598862	Genbank:XM_011319213.1
1	5607512	5608383	2806-"2808"	29.4118	1	RefSeq	mRNA	5603925	5609251	Genbank:XM_011319217.1
1	5621849	5622118	2818-"2819"	-33.3333	1	RefSeq	mRNA	5617239	5621468	Genbank:XM_011319220.1
1	5639948	5640380	2826-"2827"	-34.375	1	RefSeq	mRNA	5639895	5641829	Genbank:XM_011319230.1
1	5674326	5674866	2841-"2842"	45.5882	1	RefSeq	mRNA	5673870	5675257	Genbank:XM_011319245.1
1	5682192	5682723	2847-"2848"	38	1	RefSeq	mRNA	5680339	5682353	Genbank:XM_011319247.1
1	5682192	5682723	2847-"2848"	38	1	RefSeq	mRNA	5682496	5683345	Genbank:XM_011319248.1
1	5689425	5689916	2854-"2855"	-42.1053	1	RefSeq	mRNA	5685800	5689382	Genbank:XM_011319250.1
1	5689425	5689916	2854-"2855"	-42.1053	1	RefSeq	mRNA	5689884	5691750	Genbank:XM_011319251.1
1	5722322	5722889	2873-"2875"	39.2857	1	RefSeq	mRNA	5721682	5723755	Genbank:XM_011319265.1
1	5840483	5840646	2926-"2927"	-47.7273	1	RefSeq	mRNA	5839640	5840635	Genbank:XM_011319309.1
1	5840483	5840646	2926-"2927"	-47.7273	1	RefSeq	mRNA	5841041	5842275	Genbank:XM_011319310.1
1	5868852	5869106	2936-"2937"	50	1	RefSeq	mRNA	5868442	5869805	Genbank:XM_011319323.1
1	5938732	5939108	2976-"2977"	-67.5	1	RefSeq	mRNA	5937591	5939240	Genbank:XM_011319350.1
1	5953240	5953819	2982-"2983"	-60	1	RefSeq	mRNA	5950581	5953151	Genbank:XM_011319357.1
1	5953240	5953819	2982-"2983"	-60	1	RefSeq	mRNA	5954205	5955345	Genbank:XM_011319358.1
1	5962402	5962807	2986-"2987"	52.2727	1	RefSeq	mRNA	5962185	5963500	Genbank:XM_011319362.1
1	6071453	6071699	3035-"3036"	-57.6923	1	RefSeq	mRNA	6070666	6071833	Genbank:XM_011319393.1
1	6112610	6113061	3059-"3060"	54.2857	1	RefSeq	mRNA	6112232	6113505	Genbank:XM_011319401.1
1	6112610	6113061	3059-"3060"	54.2857	1	RefSeq	mRNA	6110828	6112246	Genbank:XM_011319400.1
1	6157610	6157987	3077-"3078"	28.9474	1	RefSeq	mRNA	6157119	6158837	Genbank:XM_011319415.1
1	6213036	6213520	3106-"3107"	-37.5	1	RefSeq	mRNA	6212079	6213888	Genbank:XM_011319430.1
1	6234418	6234950	3119-"3120"	-29.5918	1	RefSeq	mRNA	6233595	6236507	Genbank:XM_011319440.1
1	6277094	6277511	3136-"3137"	-44.6429	1	RefSeq	mRNA	6277546	6281513	Genbank:XM_011319457.1
1	6323490	6324052	3160-"3162"	-18.8889	1	RefSeq	mRNA	6321540	6323490	Genbank:XM_011319468.1
1	6323490	6324052	3160-"3162"	-18.8889	1	RefSeq	mRNA	6323969	6326714	Genbank:XM_011319469.1
1	6388476	6388800	3198-"3199"	-52.6316	1	RefSeq	mRNA	6387826	6389552	Genbank:XM_011319491.1
1	6392909	6393453	3202-"3203"	27.7778	1	RefSeq	mRNA	6392943	6393591	Genbank:XM_011319494.1
1	6403185	6403447	3204-"3205"	-67.5676	1	RefSeq	mRNA	6401410	6403071	Genbank:XM_011319496.1
1	6403185	6403447	3204-"3205"	-67.5676	1	RefSeq	mRNA	6403637	6405762	Genbank:XM_011319497.1
1	6467464	6467778	3234-"3235"	20.4545	1	RefSeq	mRNA	6467420	6468906	Genbank:XM_011319517.1
1	6484011	6484494	3242-"3243"	-19.2308	1	RefSeq	mRNA	6479159	6484861	Genbank:XM_011319519.1
1	6510091	6510519	3258-"3259"	-54.5455	1	RefSeq	mRNA	6510353	6510866	Genbank:XM_011319530.1
1	6518052	6518583	3261-"3262"	25.9259	1	RefSeq	mRNA	6518004	6521196	Genbank:XM_011319533.1
1	6602512	6603067	3298-"3299"	56.25	1	RefSeq	mRNA	6602492	6604213	Genbank:XM_011319564.1
1	6630208	6630566	3309-"3310"	-34.0909	1	RefSeq	mRNA	6630519	6631225	Genbank:XM_011319573.1
1	6649010	6649540	3319-"3320"	-31.4815	1	RefSeq	mRNA	6648295	6649894	Genbank:XM_011319581.1
1	6676382	6676967	3325-"3326"	-33.3333	1	RefSeq	mRNA	6676032	6678116	Genbank:XM_011319592.1
1	6677774	6678241	3327-"3328"	-47.3684	1	RefSeq	mRNA	6676032	6678116	Genbank:XM_011319592.1
1	6704445	6704898	3339-"3340"	52.2727	1	RefSeq	mRNA	6703263	6704760	Genbank:XM_011319601.1
1	6713716	6714132	3343-"3344"	-50	1	RefSeq	mRNA	6714275	6717778	Genbank:XM_011319606.1
1	6741977	6742292	3354-"3355"	-37.2093	1	RefSeq	mRNA	6741505	6741974	Genbank:XM_011319616.1
1	6749103	6749244	3359-"3360"	-47.2222	1	RefSeq	mRNA	6747465	6751056	Genbank:XM_011319618.1
1	6787578	6788074	3381-"3382"	-45	1	RefSeq	mRNA	6786733	6787758	Genbank:XM_011319635.1
1	6787578	6788074	3381-"3382"	-45	1	RefSeq	mRNA	6788531	6790526	Genbank:XM_011319636.1
1	6861506	6861747	3415-"3416"	-62.5	1	RefSeq	mRNA	6861093	6861727	Genbank:XM_011319659.1
1	6922471	6922693	3440-"3441"	18.4211	1	RefSeq	mRNA	6921953	6922861	Genbank:XM_011319683.1
1	6922471	6922693	3440-"3441"	18.4211	1	RefSeq	mRNA	6923161	6923770	Genbank:XM_011319684.1
1	6928771	6929221	3443-"3444"	-29.4872	1	RefSeq	mRNA	6928568	6929832	Genbank:XM_011319686.1
1	6947302	6947749	3452-"3454"	-46.4286	1	RefSeq	mRNA	6948173	6948607	Genbank:XM_011319696.1
1	6947302	6947749	3452-"3454"	-46.4286	1	RefSeq	mRNA	6945809	6947212	Genbank:XM_011319695.1
1	7116445	7116797	3532-"3533"	66.6667	1	RefSeq	mRNA	7116775	7118124	Genbank:XM_011319769.1
1	7158378	7158828	3549-"3550"	10.6061	1	RefSeq	mRNA	7158229	7159634	Genbank:XM_011319788.1
1	7170662	7171002	3553-"3554"	-28.125	1	RefSeq	mRNA	7169085	7170749	Genbank:XM_011319794.1
1	7260689	7260887	3590-"3591"	-38.4615	1	RefSeq	mRNA	7260882	7261520	Genbank:XM_011319833.1
1	7268692	7269170	3593-"3594"	35.7143	1	RefSeq	mRNA	7265705	7268521	Genbank:XM_011319835.1
1	7328288	7329290	3615-"3617"	-19.4444	1	RefSeq	mRNA	7328711	7329145	Genbank:XM_011319860.1
1	7347301	7348254	3626-"3628"	47.0588	1	RefSeq	mRNA	7344416	7347890	Genbank:XM_011319868.1
1	7347301	7348254	3626-"3628"	47.0588	1	RefSeq	mRNA	7348511	7349486	Genbank:XM_011319869.1
1	7382064	7382335	3637-"3638"	47.7528	1	RefSeq	mRNA	7380592	7382765	Genbank:XM_011319884.1
1	7423974	7424789	3660-"3662"	45.8333	1	RefSeq	mRNA	7423257	7424824	Genbank:XM_011319899.1
1	7428783	7428987	3664-"3665"	33.3333	1	RefSeq	mRNA	7427990	7428549	Genbank:XM_011319901.1
1	7428783	7428987	3664-"3665"	33.3333	1	RefSeq	mRNA	7429247	7429772	Genbank:XM_011319902.1
1	7466957	7467510	3681-"3682"	-27.7778	1	RefSeq	mRNA	7464817	7466535	Genbank:XM_011319919.1
1	7466957	7467510	3681-"3682"	-27.7778	1	RefSeq	mRNA	7466748	7467125	Genbank:XM_011319920.1
1	7516208	7516748	3708-"3709"	-60	1	RefSeq	mRNA	7514556	7516557	Genbank:XM_011319929.1
1	7516208	7516748	3708-"3709"	-60	1	RefSeq	mRNA	7516966	7519142	Genbank:XM_011319930.1
1	7544907	7545451	3720-"3721"	-62.069	1	RefSeq	mRNA	7542879	7544494	Genbank:XM_011319940.1
1	7544907	7545451	3720-"3721"	-62.069	1	RefSeq	mRNA	7545199	7546573	Genbank:XM_011319941.1
1	7696210	7696681	3777-"3778"	-76.1905	1	RefSeq	mRNA	7695584	7696445	Genbank:XM_011320001.1
1	7696210	7696681	3777-"3778"	-76.1905	1	RefSeq	mRNA	7696667	7698250	Genbank:XM_011320002.1
1	7743757	7744243	3794-"3795"	-41.6667	1	RefSeq	mRNA	7743735	7744043	Genbank:XM_011320014.1
1	7755027	7755394	3800-"3801"	-26	1	RefSeq	mRNA	7755099	7755813	Genbank:XM_011320018.1
1	7820450	7821047	3836-"3837"	-50	1	RefSeq	mRNA	7819681	7821602	Genbank:XM_011320045.1
1	7831268	7831776	3842-"3843"	-34.6154	1	RefSeq	mRNA	7830544	7832730	Genbank:XM_011320049.1
1	7848354	7848767	3853-"3854"	-11	1	RefSeq	mRNA	7848781	7849913	Genbank:XM_011320056.1
1	7883340	7884087	3873-"3875"	-64.5161	1	RefSeq	mRNA	7882695	7884494	Genbank:XM_011320069.1
1	7889892	7890741	3878-"3880"	-54.1667	1	RefSeq	mRNA	7889317	7890137	Genbank:XM_011320073.1
1	7889892	7890741	3878-"3880"	-54.1667	1	RefSeq	mRNA	7890203	7891576	Genbank:XM_011320074.1
1	7917617	7918142	3895-"3896"	-41.6667	1	RefSeq	mRNA	7915596	7917375	Genbank:XM_011320085.1
1	7917617	7918142	3895-"3896"	-41.6667	1	RefSeq	mRNA	7917938	7919014	Genbank:XM_011320086.1
1	7941216	7941787	3909-"3910"	-50	1	RefSeq	mRNA	7942270	7944729	Genbank:XM_011320095.1
1	7968890	7969490	3927-"3928"	-35	1	RefSeq	mRNA	7967825	7969834	Genbank:XM_011320102.1
1	8014967	8015108	3955-"3956"	63.1579	1	RefSeq	mRNA	8014412	8015782	Genbank:XM_011320118.1
1	8025175	8025722	3962-"3963"	-50	1	RefSeq	mRNA	8024935	8027099	Genbank:XM_011320120.1
1	8120347	8120852	4006-"4007"	56.8966	1	RefSeq	mRNA	8120398	8121506	Genbank:XM_011320155.1
1	8123197	8123552	4009-"4010"	41.6667	1	RefSeq	mRNA	8121618	8122885	Genbank:XM_011320156.1
1	8123197	8123552	4009-"4010"	41.6667	1	RefSeq	mRNA	8123392	8124484	Genbank:XM_011320157.1
1	8188649	8188958	4045-"4046"	-45	1	RefSeq	mRNA	8188726	8189335	Genbank:XM_011320180.1
1	8188649	8188958	4045-"4046"	-45	1	RefSeq	mRNA	8189388	8190614	Genbank:XM_011320181.1
1	8236981	8237581	4072-"4073"	27.027	1	RefSeq	mRNA	8233701	8236619	Genbank:XM_011320198.1
1	8236981	8237581	4072-"4073"	27.027	1	RefSeq	mRNA	8236637	8238616	Genbank:XM_011320199.1
1	8270451	8270704	4092-"4093"	36.8421	1	RefSeq	mRNA	8270246	8271886	Genbank:XM_011320209.1
1	8332463	8332922	4125-"4126"	-29.1667	1	RefSeq	mRNA	8332634	8333047	Genbank:XM_011320227.1
1	8332463	8332922	4125-"4126"	-29.1667	1	RefSeq	mRNA	8333104	8334158	Genbank:XM_011320228.1
1	8479711	8480063	4192-"4193"	-46.875	1	RefSeq	mRNA	8480236	8481633	Genbank:XM_011320280.1
1	8506848	8507086	4205-"4206"	-53.3333	1	RefSeq	mRNA	8504559	8506612	Genbank:XM_011320289.1
1	8563591	8564183	4233-"4234"	-50	1	RefSeq	mRNA	8562850	8563791	Genbank:XM_011320309.1
1	8563591	8564183	4233-"4234"	-50	1	RefSeq	mRNA	8563760	8565615	Genbank:XM_011320310.1
1	8575348	8575525	4242-"4243"	-23.6842	1	RefSeq	mRNA	8575225	8576347	Genbank:XM_011320314.1
1	8651448	8652044	4277-"4278"	-23.6111	1	RefSeq	mRNA	8652386	8653981	Genbank:XM_011320348.1
1	8651448	8652044	4277-"4278"	-23.6111	1	RefSeq	mRNA	8649974	8651984	Genbank:XM_011320347.1
1	8665559	8665869	4286-"4287"	54.1667	1	RefSeq	mRNA	8664977	8668166	Genbank:XM_011320353.1
1	8742826	8743326	4326-"4327"	-34.375	1	RefSeq	mRNA	8742587	8743333	Genbank:XM_011320382.1
1	8742826	8743326	4326-"4327"	-34.375	1	RefSeq	mRNA	8743650	8744302	Genbank:XM_011320383.1
1	8808189	8808612	4352-"4353"	-31.25	1	RefSeq	mRNA	8808007	8809561	Genbank:XM_011320403.1
1	8869245	8869621	4381-"4382"	-45.4545	1	RefSeq	mRNA	8867089	8869959	Genbank:XM_011320420.1
1	8878277	8878455	4391-"4392"	21	1	RefSeq	mRNA	8877690	8879673	Genbank:XM_011320425.1
1	8886396	8886897	4399-"4400"	42.8571	1	RefSeq	mRNA	8885525	8887323	Genbank:XM_011320429.1
1	8984390	8984818	4453-"4454"	-45.8333	1	RefSeq	mRNA	8983735	8985388	Genbank:XM_011320464.1
1	8987962	8988392	4456-"4457"	-20.5882	1	RefSeq	mRNA	8986601	8987863	Genbank:XM_011320465.1
1	8987962	8988392	4456-"4457"	-20.5882	1	RefSeq	mRNA	8988435	8989643	Genbank:XM_011320466.1
1	9017633	9017777	4477-"4478"	-30	1	RefSeq	mRNA	9017574	9022356	Genbank:XM_011320477.1
1	9034493	9034979	4486-"4487"	-70.5882	1	RefSeq	mRNA	9034535	9035027	Genbank:XM_011320482.1
1	9060137	9060520	4495-"4496"	50	1	RefSeq	mRNA	9059492	9061489	Genbank:XM_011320491.1
1	9111360	9111770	4522-"4523"	23.6842	1	RefSeq	mRNA	9112132	9112561	Genbank:XM_011320509.1
1	9135211	9135731	4535-"4536"	-41.9355	1	RefSeq	mRNA	9133621	9135442	Genbank:XM_011320517.1
1	9176325	9176644	4559-"4560"	-23.0769	1	RefSeq	mRNA	9175814	9177125	Genbank:XM_011320530.1
1	9183227	9183731	4565-"4566"	-63.4615	1	RefSeq	mRNA	9180304	9182810	Genbank:XM_011320532.1
1	9183227	9183731	4565-"4566"	-63.4615	1	RefSeq	mRNA	9182887	9184581	Genbank:XM_011320533.1
1	9209798	9210227	4579-"4580"	-66.6667	1	RefSeq	mRNA	9209878	9213910	Genbank:XM_011320544.1
1	9209798	9210227	4579-"4580"	-66.6667	1	RefSeq	mRNA	9207473	9209635	Genbank:XM_011320543.1
1	9222192	9222485	4586-"4587"	-52.6316	1	RefSeq	mRNA	9222492	9224724	Genbank:XM_011320546.1
1	9246775	9247025	4598-"4599"	-29.1667	1	RefSeq	mRNA	9246874	9248363	Genbank:XM_011320551.1
1	9260346	9260794	4604-"4605"	-40	1	RefSeq	mRNA	9260798	9263673	Genbank:XM_011320555.1
1	9294080	9294275	4625-"4626"	50	1	RefSeq	mRNA	9293880	9295193	Genbank:XM_011320571.1
1	9336312	9336962	4653-"4655"	41.6667	1	RefSeq	mRNA	9335791	9340853	Genbank:XM_011320585.1
1	9366876	9367367	4668-"4669"	32.1429	1	RefSeq	mRNA	9366435	9367684	Genbank:XM_011320595.1
1	9368980	9369456	4672-"4673"	-22.0588	1	RefSeq	mRNA	9368823	9371145	Genbank:XM_011320596.1
1	9415552	9415852	4701-"4702"	45	1	RefSeq	mRNA	9414292	9416257	Genbank:XM_011320611.1
1	9499476	9499816	4743-"4744"	-41.6667	1	RefSeq	mRNA	9495977	9499666	Genbank:XM_011320637.1
1	9506285	9506718	4746-"4747"	-59.0909	1	RefSeq	mRNA	9506185	9508317	Genbank:XM_011320639.1
1	9547102	9547347	4767-"4768"	33.3333	1	RefSeq	mRNA	9546124	9548108	Genbank:XM_011320651.1
1	9765067	9765574	4860-"4861"	-29.8701	1	RefSeq	mRNA	9764564	9766112	Genbank:XM_011320724.1
1	9785171	9785434	4871-"4872"	58.3333	1	RefSeq	mRNA	9783755	9788147	Genbank:XM_011320729.1
1	9828048	9828629	4894-"4895"	46.7742	1	RefSeq	mRNA	9828104	9832221	Genbank:XM_011320745.1
1	9863048	9863510	4908-"4909"	-55.2632	1	RefSeq	mRNA	9863394	9865036	Genbank:XM_011320754.1
1	9951455	9951983	4957-"4958"	-34.0909	1	RefSeq	mRNA	9951282	9952144	Genbank:XM_011320783.1
1	9983064	9983223	4967-"4968"	-43.3333	1	RefSeq	mRNA	9981770	9983338	Genbank:XM_011320797.1
1	10028668	10029193	4988-"4989"	-12.8788	1	RefSeq	mRNA	10028537	10029870	Genbank:XM_011320808.1
1	10067110	10067392	5010-"5011"	-35.1852	1	RefSeq	mRNA	10065607	10066743	Genbank:XM_011320826.1
1	10067110	10067392	5010-"5011"	-35.1852	1	RefSeq	mRNA	10066991	10068791	Genbank:XM_011320827.1
1	10102742	10103265	5027-"5028"	-45.5882	1	RefSeq	mRNA	10103357	10104733	Genbank:XM_011320836.1
1	10158214	10158701	5052-"5053"	-70.8333	1	RefSeq	mRNA	10156566	10157930	Genbank:XM_011320856.1
1	10213596	10214160	5080-"5081"	-10.7143	1	RefSeq	mRNA	10212514	10214333	Genbank:XM_011320880.1
1	10262486	10262715	5110-"5111"	-34.4828	1	RefSeq	mRNA	10262160	10262590	Genbank:XM_011320896.1
1	10262486	10262715	5110-"5111"	-34.4828	1	RefSeq	mRNA	10262896	10266224	Genbank:XM_011320897.1
1	10276287	10276726	5119-"5120"	-58.8235	1	RefSeq	mRNA	10276047	10276398	Genbank:XM_011320902.1
1	10333220	10333812	5152-"5153"	41.6667	1	RefSeq	mRNA	10333474	10334562	Genbank:XM_011320922.1
1	10373039	10373418	5172-"5173"	-45.7627	1	RefSeq	mRNA	10373846	10374151	Genbank:XM_011320936.1
1	10438154	10438593	5206-"5207"	-51.9231	1	RefSeq	mRNA	10437498	10438769	Genbank:XM_011320964.1
1	10438154	10438593	5206-"5207"	-51.9231	1	RefSeq	mRNA	10439023	10440993	Genbank:XM_011320965.1
1	10461712	10461999	5222-"5223"	40	1	RefSeq	mRNA	10460740	10462464	Genbank:XM_011320975.1
1	10490210	10490351	5248-"5249"	-52.7027	1	RefSeq	mRNA	10489564	10490665	Genbank:XM_011320987.1
1	10492431	10492954	5250-"5251"	-20.8333	1	RefSeq	mRNA	10491271	10492907	Genbank:XM_011320988.1
1	10525178	10526309	5263-"5266"	-36.1111	1	RefSeq	mRNA	10525807	10526669	Genbank:XM_011321003.1
1	10525178	10526309	5263-"5266"	-36.1111	1	RefSeq	mRNA	10526752	10528945	Genbank:XM_011321004.1
1	10633885	10634067	5315-"5316"	-33.3333	1	RefSeq	mRNA	10633091	10634902	Genbank:XM_011321040.1
1	10705609	10706169	5347-"5348"	-45.8333	1	RefSeq	mRNA	10702447	10705482	Genbank:XM_011321059.1
1	10705609	10706169	5347-"5348"	-45.8333	1	RefSeq	mRNA	10705566	10706505	Genbank:XM_011321060.1
1	10731255	10731760	5361-"5362"	-63.6364	1	RefSeq	mRNA	10728749	10732312	Genbank:XM_011321070.1
1	10736458	10736690	5364-"5365"	58.1395	1	RefSeq	mRNA	10734474	10736254	Genbank:XM_011321072.1
1	10798165	10798554	5392-"5393"	-55	1	RefSeq	mRNA	10796376	10798009	Genbank:XM_011321098.1
1	10859292	10859444	5423-"5424"	-36.3636	1	RefSeq	mRNA	10859661	10862744	Genbank:XM_011321124.1
1	10949256	10950307	5477-"5479"	-18.4211	1	RefSeq	mRNA	10948779	10949273	Genbank:XM_011321160.1
1	10949256	10950307	5477-"5479"	-18.4211	1	RefSeq	mRNA	10950139	10950978	Genbank:XM_011321161.1
1	11073825	11074338	5548-"5549"	29.2683	1	RefSeq	mRNA	11073840	11076386	Genbank:XM_011321208.1
1	11090581	11091078	5560-"5561"	-26.6667	1	RefSeq	mRNA	11089282	11091348	Genbank:XM_011321209.1
1	11105547	11105853	5567-"5568"	-55.5556	1	RefSeq	mRNA	11102755	11110308	Genbank:XM_011321214.1
1	11134424	11134957	5586-"5587"	-27.0833	1	RefSeq	mRNA	11131321	11141012	Genbank:XM_011321222.1
1	11190606	11190750	5620-"5621"	-38.8889	1	RefSeq	mRNA	11178871	11207936	Genbank:XM_011321240.1
1	11401953	11402420	5698-"5699"	-46.1538	1	RefSeq	mRNA	11401032	11403012	Genbank:XM_011321311.1
1	11417473	11417638	5709-"5710"	36.6197	1	RefSeq	mRNA	11417111	11419963	Genbank:XM_011321318.1
1	11440552	11441045	5721-"5722"	-38.8889	1	RefSeq	mRNA	11439448	11440645	Genbank:XM_011321324.1
1	11445200	11445751	5724-"5725"	-23.6842	1	RefSeq	mRNA	11445150	11446261	Genbank:XM_011321327.1
1	11567561	11567884	5778-"5779"	25	1	RefSeq	mRNA	11567848	11568933	Genbank:XM_011321378.1
1	11567561	11567884	5778-"5779"	25	1	RefSeq	mRNA	11566888	11567691	Genbank:XM_011321377.1
1	11629977	11630495	5812-"5813"	-73.2558	1	RefSeq	mRNA	11628243	11629511	Genbank:XM_011321404.1
2	43349	43924	5836-"5837"	-31.25	2	RefSeq	mRNA	44249	44907	Genbank:XM_011321445.1
2	96129	96642	5866-"5867"	-50	2	RefSeq	mRNA	94517	95819	Genbank:XM_011321462.1
2	96129	96642	5866-"5867"	-50	2	RefSeq	mRNA	96590	98580	Genbank:XM_011321463.1
2	301370	301737	5974-"5975"	-39.2857	2	RefSeq	mRNA	300144	302081	Genbank:XM_011321525.1
2	301370	301737	5974-"5975"	-39.2857	2	RefSeq	mRNA	301565	302965	Genbank:XM_011321526.1
2	378413	378593	6020-"6021"	-53.4483	2	RefSeq	mRNA	377525	378003	Genbank:XM_011321557.1
2	535430	535818	6100-"6101"	33.3333	2	RefSeq	mRNA	534856	535933	Genbank:XM_011321605.1
2	679878	680221	6176-"6177"	-20.1613	2	RefSeq	mRNA	678588	680599	Genbank:XM_011321648.1
2	788930	789509	6235-"6236"	-55	2	RefSeq	mRNA	787409	788598	Genbank:XM_011321686.1
2	788930	789509	6235-"6236"	-55	2	RefSeq	mRNA	789357	793506	Genbank:XM_011321687.1
2	903698	904224	6301-"6302"	-33.3333	2	RefSeq	mRNA	902153	903424	Genbank:XM_011321720.1
2	903698	904224	6301-"6302"	-33.3333	2	RefSeq	mRNA	904481	906951	Genbank:XM_011321721.1
2	910406	910846	6306-"6307"	59.2593	2	RefSeq	mRNA	910147	912167	Genbank:XM_011321722.1
2	982537	983230	6335-"6337"	-43.75	2	RefSeq	mRNA	983006	984922	Genbank:XM_011321738.1
2	1014146	1014509	6350-"6351"	-50	2	RefSeq	mRNA	1012412	1013882	Genbank:XM_011321749.1
2	1014146	1014509	6350-"6351"	-50	2	RefSeq	mRNA	1014821	1015936	Genbank:XM_011321750.1
2	1048894	1049239	6369-"6370"	-30	2	RefSeq	mRNA	1048072	1048808	Genbank:XM_011321764.1
2	1170240	1170600	6423-"6424"	-71.7391	2	RefSeq	mRNA	1168797	1171897	Genbank:XM_011321802.1
2	1299585	1299944	6478-"6479"	-20.3704	2	RefSeq	mRNA	1298300	1299662	Genbank:XM_011321845.1
2	1340866	1341443	6499-"6500"	-31.0127	2	RefSeq	mRNA	1340296	1342171	Genbank:XM_011321856.1
2	1516090	1516263	6581-"6582"	-40.4762	2	RefSeq	mRNA	1515296	1516342	Genbank:XM_011321917.1
2	1534628	1534943	6589-"6590"	58.8235	2	RefSeq	mRNA	1534005	1535328	Genbank:XM_011321921.1
2	1558016	1558377	6605-"6606"	-34.375	2	RefSeq	mRNA	1558496	1560493	Genbank:XM_011321928.1
2	1558016	1558377	6605-"6606"	-34.375	2	RefSeq	mRNA	1555311	1557648	Genbank:XM_011321927.1
2	1618093	1618497	6638-"6639"	-47.3684	2	RefSeq	mRNA	1616039	1617653	Genbank:XM_011321948.1
2	1618093	1618497	6638-"6639"	-47.3684	2	RefSeq	mRNA	1617860	1619901	Genbank:XM_011321949.1
2	1722079	1722593	6683-"6684"	26.1905	2	RefSeq	mRNA	1720193	1723608	Genbank:XM_011321981.1
2	1817349	1818071	6727-"6729"	-53.4483	2	RefSeq	mRNA	1816734	1817834	Genbank:XM_011322007.1
2	1842102	1842598	6747-"6749"	-31.5789	2	RefSeq	mRNA	1841700	1842879	Genbank:XM_011322016.1
2	1844690	1844998	6750-"6751"	50	2	RefSeq	mRNA	1844990	1846598	Genbank:XM_011322017.1
2	1909144	1909510	6783-"6784"	-21.6667	2	RefSeq	mRNA	1908112	1909718	Genbank:XM_011322041.1
2	1916414	1916763	6791-"6792"	-30.7692	2	RefSeq	mRNA	1916166	1917587	Genbank:XM_011322044.1
2	1950111	1950430	6806-"6807"	64.7059	2	RefSeq	mRNA	1948135	1950325	Genbank:XM_011322054.1
2	2008062	2008501	6830-"6831"	-14.6341	2	RefSeq	mRNA	2006266	2008969	Genbank:XM_011322074.1
2	2039172	2039330	6844-"6845"	-39.2857	2	RefSeq	mRNA	2039180	2041557	Genbank:XM_011322083.1
2	2055275	2055742	6855-"6856"	25	2	RefSeq	mRNA	2053612	2055893	Genbank:XM_011322086.1
2	2055275	2055742	6855-"6856"	25	2	RefSeq	mRNA	2056019	2057810	Genbank:XM_011322087.1
2	2077139	2077394	6872-"6873"	-45	2	RefSeq	mRNA	2073353	2076846	Genbank:XM_011322095.1
2	2077139	2077394	6872-"6873"	-45	2	RefSeq	mRNA	2077805	2078623	Genbank:XM_011322096.1
2	2177779	2178081	6925-"6926"	-50	2	RefSeq	mRNA	2178408	2179486	Genbank:XM_011322137.1
2	2205740	2205966	6936-"6937"	-45.8333	2	RefSeq	mRNA	2205069	2206584	Genbank:XM_011322149.1
2	2270607	2271067	6970-"6971"	-27.0833	2	RefSeq	mRNA	2270128	2271879	Genbank:XM_011322173.1
2	2359083	2359606	7011-"7012"	-33.3333	2	RefSeq	mRNA	2359107	2360770	Genbank:XM_011322202.1
2	2422372	2422719	7049-"7050"	47.0588	2	RefSeq	mRNA	2421260	2422165	Genbank:XM_011322227.1
2	2422372	2422719	7049-"7050"	47.0588	2	RefSeq	mRNA	2422825	2424219	Genbank:XM_011322228.1
2	2593368	2593693	7137-"7138"	-42.3077	2	RefSeq	mRNA	2579628	2593253	Genbank:XM_011322296.1
2	2731347	2731783	7191-"7192"	-39.5833	2	RefSeq	mRNA	2730933	2734879	Genbank:XM_011322356.1
2	2736783	2737214	7196-"7197"	-53.3333	2	RefSeq	mRNA	2736898	2739387	Genbank:XM_011322358.1
2	2801870	2802264	7226-"7227"	-46.875	2	RefSeq	mRNA	2796251	2803750	Genbank:XM_011322380.1
2	2850429	2850822	7244-"7245"	-24.5098	2	RefSeq	mRNA	2849468	2851633	Genbank:XM_011322396.1
2	2857944	2858293	7249-"7250"	-42.5926	2	RefSeq	mRNA	2857393	2858622	Genbank:XM_011322400.1
2	2937239	2937554	7273-"7274"	-14.8148	2	RefSeq	mRNA	2937010	2937516	Genbank:XM_011322431.1
2	3010893	3011194	7306-"7307"	-21.1538	2	RefSeq	mRNA	3009493	3012197	Genbank:XM_011322465.1
2	3059515	3060375	7331-"7333"	-16.1765	2	RefSeq	mRNA	3059291	3059864	Genbank:XM_011322489.1
2	3078791	3079341	7341-"7342"	56.25	2	RefSeq	mRNA	3076907	3079743	Genbank:XM_011322497.1
2	3096136	3096277	7348-"7349"	67.8571	2	RefSeq	mRNA	3096243	3097256	Genbank:XM_011322506.1
2	3107544	3107975	7353-"7354"	-41.6667	2	RefSeq	mRNA	3107311	3108291	Genbank:XM_011322510.1
2	3155035	3155525	7371-"7372"	-34.0909	2	RefSeq	mRNA	3152444	3154789	Genbank:XM_011322527.1
2	3155035	3155525	7371-"7372"	-34.0909	2	RefSeq	mRNA	3154925	3156136	Genbank:XM_011322528.1
2	3157380	3157943	7374-"7375"	-12.8205	2	RefSeq	mRNA	3157119	3158525	Genbank:XM_011322529.1
2	3199553	3199968	7388-"7390"	-40	2	RefSeq	mRNA	3198748	3199381	Genbank:XM_011322546.1
2	3211866	3212428	7396-"7398"	51.3158	2	RefSeq	mRNA	3209423	3212224	Genbank:XM_011322550.1
2	3337013	3337581	7426-"7427"	-50	2	RefSeq	mRNA	3335527	3337251	Genbank:XM_011322593.1
2	3337013	3337581	7426-"7427"	-50	2	RefSeq	mRNA	3337724	3339305	Genbank:XM_011322594.1
2	3409105	3410839	7453-"7457"	-38.7097	2	RefSeq	mRNA	3408224	3409352	Genbank:XM_011322628.1
2	3409105	3410839	7453-"7457"	-38.7097	2	RefSeq	mRNA	3409800	3411569	Genbank:XM_011322629.1
2	3455897	3456428	7468-"7469"	48.4375	2	RefSeq	mRNA	3454410	3458245	Genbank:XM_011322644.1
2	3545624	3546086	7513-"7514"	-47.3684	2	RefSeq	mRNA	3544971	3545492	Genbank:XM_011322684.1
2	3545624	3546086	7513-"7514"	-47.3684	2	RefSeq	mRNA	3545836	3546283	Genbank:XM_011322685.1
2	3639903	3640281	7547-"7548"	58.8235	2	RefSeq	mRNA	3638906	3640873	Genbank:XM_011322719.1
2	3786491	3786983	7615-"7616"	-52.6316	2	RefSeq	mRNA	3786566	3787852	Genbank:XM_011322777.1
2	3873709	3874014	7653-"7654"	-66.6667	2	RefSeq	mRNA	3873838	3874159	Genbank:XM_011322815.1
2	3878066	3878465	7659-"7660"	-33.3333	2	RefSeq	mRNA	3876634	3878418	Genbank:XM_011322816.1
2	3929781	3930235	7679-"7680"	-30	2	RefSeq	mRNA	3929010	3929342	Genbank:XM_011322832.1
2	3936582	3937162	7684-"7685"	60.5263	2	RefSeq	mRNA	3936380	3937580	Genbank:XM_011322835.1
2	3982767	3982927	7716-"7717"	-30	2	RefSeq	mRNA	3982115	3983903	Genbank:XM_011322847.1
2	4051546	4051890	7744-"7745"	-20.1613	2	RefSeq	mRNA	4050784	4052100	Genbank:XM_011322868.1
2	4151218	4151766	7793-"7794"	71.1538	2	RefSeq	mRNA	4150645	4153279	Genbank:XM_011322900.1
2	4178940	4179420	7805-"7806"	-38.8889	2	RefSeq	mRNA	4179183	4180354	Genbank:XM_011322910.1
2	4189745	4190221	7811-"7812"	-16.6667	2	RefSeq	mRNA	4187955	4189530	Genbank:XM_011322914.1
2	4238961	4239438	7841-"7842"	-45	2	RefSeq	mRNA	4238484	4239496	Genbank:XM_011322934.1
2	4274870	4275254	7860-"7861"	36.8421	2	RefSeq	mRNA	4273854	4275518	Genbank:XM_011322946.1
2	4336373	4336886	7893-"7894"	-35.4167	2	RefSeq	mRNA	4335127	4336045	Genbank:XM_011322968.1
2	4336373	4336886	7893-"7894"	-35.4167	2	RefSeq	mRNA	4336488	4337102	Genbank:XM_011322969.1
2	4350738	4351316	7903-"7904"	-54.7619	2	RefSeq	mRNA	4348640	4351579	Genbank:XM_011322973.1
2	4355523	4355724	7905-"7906"	-29.6296	2	RefSeq	mRNA	4356187	4361023	Genbank:XM_011322975.1
2	4541234	4541658	7997-"7998"	-18	2	RefSeq	mRNA	4540876	4541884	Genbank:XM_011323026.1
2	4569122	4569653	8009-"8010"	39.4737	2	RefSeq	mRNA	4568816	4571864	Genbank:XM_011323036.1
2	4579956	4580362	8018-"8019"	-50	2	RefSeq	mRNA	4578637	4580385	Genbank:XM_011323038.1
2	4596240	4596783	8027-"8028"	-24.0741	2	RefSeq	mRNA	4593986	4596256	Genbank:XM_011323046.1
2	4608067	4608490	8034-"8035"	39.4737	2	RefSeq	mRNA	4606388	4608146	Genbank:XM_011323050.1
2	4618665	4619260	8043-"8044"	-57.1429	2	RefSeq	mRNA	4619098	4622320	Genbank:XM_011323055.1
2	4642524	4642736	8057-"8058"	-33.871	2	RefSeq	mRNA	4642309	4642879	Genbank:XM_011323066.1
2	4788827	4789181	8134-"8135"	16.6667	2	RefSeq	mRNA	4788442	4789670	Genbank:XM_011323128.1
2	4811996	4812415	8144-"8145"	-45.8333	2	RefSeq	mRNA	4811349	4812575	Genbank:XM_011323137.1
2	4855144	4855478	8158-"8159"	53.2258	2	RefSeq	mRNA	4855054	4855795	Genbank:XM_011323148.1
2	4858349	4858747	8161-"8163"	-64.8148	2	RefSeq	mRNA	4856195	4858878	Genbank:XM_011323149.1
2	4864365	4864574	8165-"8166"	-40	2	RefSeq	mRNA	4861406	4864613	Genbank:XM_011323150.1
2	4886264	4886563	8177-"8178"	-42.8571	2	RefSeq	mRNA	4885340	4886830	Genbank:XM_011323156.1
2	4902932	4903163	8188-"8189"	-50	2	RefSeq	mRNA	4902219	4903838	Genbank:XM_011323162.1
2	4919936	4920396	8198-"8199"	-74.1935	2	RefSeq	mRNA	4917656	4919746	Genbank:XM_011323171.1
2	4961726	4961921	8222-"8223"	-41.3043	2	RefSeq	mRNA	4962239	4963841	Genbank:XM_011323188.1
2	4971757	4972130	8230-"8231"	-55.8824	2	RefSeq	mRNA	4970921	4971873	Genbank:XM_011323193.1
2	4971757	4972130	8230-"8231"	-55.8824	2	RefSeq	mRNA	4972297	4973844	Genbank:XM_011323194.1
2	5016226	5016461	8240-"8241"	-50	2	RefSeq	mRNA	5014678	5015933	Genbank:XM_011323208.1
2	5016226	5016461	8240-"8241"	-50	2	RefSeq	mRNA	5016285	5016884	Genbank:XM_011323209.1
2	5058946	5059141	8259-"8260"	58.5714	2	RefSeq	mRNA	5056173	5059201	Genbank:XM_011323221.1
2	5058946	5059141	8259-"8260"	58.5714	2	RefSeq	mRNA	5059436	5060760	Genbank:XM_011323222.1
2	5147315	5147714	8306-"8307"	59.0909	2	RefSeq	mRNA	5146771	5148744	Genbank:XM_011323248.1
2	5195143	5195636	8333-"8334"	-37.8788	2	RefSeq	mRNA	5195033	5196051	Genbank:XM_011323264.1
2	5216068	5216444	8344-"8345"	65.2778	2	RefSeq	mRNA	5215805	5216469	Genbank:XM_011323271.1
2	5216068	5216444	8344-"8345"	65.2778	2	RefSeq	mRNA	5216758	5217319	Genbank:XM_011323272.1
2	5249839	5250430	8366-"8367"	18.1818	2	RefSeq	mRNA	5249467	5250261	Genbank:XM_011323286.1
2	5264670	5264818	8371-"8372"	-33.3333	2	RefSeq	mRNA	5261875	5264379	Genbank:XM_011323291.1
2	5267363	5267945	8376-"8377"	-19.6429	2	RefSeq	mRNA	5265791	5268441	Genbank:XM_011323292.1
2	5308290	5308761	8391-"8392"	-62.5	2	RefSeq	mRNA	5307223	5308146	Genbank:XM_011323307.1
2	5333357	5333660	8403-"8404"	-28.9474	2	RefSeq	mRNA	5331642	5332889	Genbank:XM_011323317.1
2	5457973	5458243	8467-"8468"	-33.3333	2	RefSeq	mRNA	5458152	5458472	Genbank:XM_011323369.1
2	5461749	5462061	8470-"8471"	28	2	RefSeq	mRNA	5461373	5462970	Genbank:XM_011323371.1
2	5494544	5495409	8488-"8490"	-36.8421	2	RefSeq	mRNA	5495841	5498463	Genbank:XM_011323383.1
2	5527252	5527595	8505-"8506"	-52.7778	2	RefSeq	mRNA	5526375	5527691	Genbank:XM_011323395.1
2	5542504	5542988	8518-"8519"	50	2	RefSeq	mRNA	5541349	5542592	Genbank:XM_011323398.1
2	5576303	5576444	8536-"8537"	-36.8421	2	RefSeq	mRNA	5574647	5576302	Genbank:XM_011323413.1
2	5601673	5601814	8552-"8553"	24.1379	2	RefSeq	mRNA	5601112	5602002	Genbank:XM_011323428.1
2	5605565	5605711	8556-"8557"	-29.6296	2	RefSeq	mRNA	5604430	5605553	Genbank:XM_011323430.1
2	5605565	5605711	8556-"8557"	-29.6296	2	RefSeq	mRNA	5605886	5607986	Genbank:XM_011323431.1
2	5659144	5659572	8580-"8581"	-56.8182	2	RefSeq	mRNA	5659411	5660016	Genbank:XM_011323455.1
2	5825499	5825972	8643-"8644"	-39.5833	2	RefSeq	mRNA	5823823	5825244	Genbank:XM_011323526.1
2	5887386	5887876	8677-"8678"	-50	2	RefSeq	mRNA	5886885	5888585	Genbank:XM_011323553.1
2	5988905	5989046	8721-"8722"	-50	2	RefSeq	mRNA	5987835	5988614	Genbank:XM_011323596.1
2	5997758	5998311	8725-"8726"	17.6471	2	RefSeq	mRNA	5996977	5997898	Genbank:XM_011323601.1
2	5997758	5998311	8725-"8726"	17.6471	2	RefSeq	mRNA	5998424	6000808	Genbank:XM_011323602.1
2	6002377	6002482	8731-"8732"	-43.75	2	RefSeq	mRNA	6001244	6002883	Genbank:XM_011323603.1
2	6045619	6046044	8755-"8756"	47.0588	2	RefSeq	mRNA	6043769	6045131	Genbank:XM_011323624.1
2	6045619	6046044	8755-"8756"	47.0588	2	RefSeq	mRNA	6046393	6048031	Genbank:XM_011323625.1
2	6048453	6048916	8759-"8760"	-21.0526	2	RefSeq	mRNA	6046393	6048031	Genbank:XM_011323625.1
2	6048453	6048916	8759-"8760"	-21.0526	2	RefSeq	mRNA	6049407	6049954	Genbank:XM_011323626.1
2	6051998	6052276	8761-"8762"	-47.3684	2	RefSeq	mRNA	6052505	6054120	Genbank:XM_011323628.1
2	6163362	6163918	8801-"8802"	23.913	2	RefSeq	mRNA	6163149	6163668	Genbank:XM_011323671.1
2	6163362	6163918	8801-"8802"	23.913	2	RefSeq	mRNA	6164411	6164836	Genbank:XM_011323672.1
2	6178246	6178757	8809-"8810"	-21.7391	2	RefSeq	mRNA	6177920	6179072	Genbank:XM_011323678.1
2	6526095	6526620	8973-"8974"	-34.2105	2	RefSeq	mRNA	6525406	6526309	Genbank:XM_011323818.1
2	6615322	6615501	9020-"9021"	-57.1429	2	RefSeq	mRNA	6614563	6617659	Genbank:XM_011323855.1
2	6633978	6634819	9032-"9034"	-36.1111	2	RefSeq	mRNA	6634236	6634984	Genbank:XM_011323863.1
2	6707338	6707798	9065-"9066"	-30.5556	2	RefSeq	mRNA	6706336	6708033	Genbank:XM_011323894.1
2	6728679	6729166	9076-"9077"	-54.1667	2	RefSeq	mRNA	6726321	6728490	Genbank:XM_011323902.1
2	6775331	6775872	9096-"9097"	-44.186	2	RefSeq	mRNA	6775592	6777579	Genbank:XM_011323923.1
2	6779410	6779839	9099-"9100"	45.8333	2	RefSeq	mRNA	6778182	6780356	Genbank:XM_011323924.1
2	6789468	6789796	9102-"9103"	-34.6154	2	RefSeq	mRNA	6789118	6790314	Genbank:XM_011323930.1
2	6794389	6794807	9107-"9109"	-40.625	2	RefSeq	mRNA	6790439	6794161	Genbank:XM_011323931.1
2	6794389	6794807	9107-"9109"	-40.625	2	RefSeq	mRNA	6794951	6795761	Genbank:XM_011323932.1
2	6816279	6816800	9122-"9124"	43.3333	2	RefSeq	mRNA	6816328	6817166	Genbank:XM_011323943.1
2	6825705	6826252	9126-"9127"	73.6842	2	RefSeq	mRNA	6824278	6826378	Genbank:XM_011323946.1
2	6829043	6829362	9129-"9130"	-47.0588	2	RefSeq	mRNA	6828320	6830239	Genbank:XM_011323948.1
2	6852364	6852633	9140-"9141"	-45.8333	2	RefSeq	mRNA	6851099	6851929	Genbank:XM_011323956.1
2	6852364	6852633	9140-"9141"	-45.8333	2	RefSeq	mRNA	6852516	6853325	Genbank:XM_011323957.1
2	6902961	6903426	9162-"9163"	-64.8148	2	RefSeq	mRNA	6903283	6904002	Genbank:XM_011323982.1
2	7181635	7182467	9273-"9275"	-46.1538	2	RefSeq	mRNA	7182700	7183110	Genbank:XM_011324091.1
2	7192800	7193071	9278-"9279"	44.1176	2	RefSeq	mRNA	7192093	7192407	Genbank:XM_011324096.1
2	7192800	7193071	9278-"9279"	44.1176	2	RefSeq	mRNA	7192597	7193975	Genbank:XM_011324097.1
2	7357996	7359060	9357-"9359"	38.4615	2	RefSeq	mRNA	7357004	7359712	Genbank:XM_011324172.1
2	7414892	7415279	9384-"9385"	-41.4634	2	RefSeq	mRNA	7410632	7414514	Genbank:XM_011324197.1
2	7424292	7425417	9390-"9393"	-54.3478	2	RefSeq	mRNA	7425641	7427010	Genbank:XM_011324201.1
2	7424292	7425417	9390-"9393"	-54.3478	2	RefSeq	mRNA	7421768	7424286	Genbank:XM_011324200.1
2	7559707	7560149	9463-"9464"	-58.6957	2	RefSeq	mRNA	7557759	7559788	Genbank:XM_011324257.1
2	7559707	7560149	9463-"9464"	-58.6957	2	RefSeq	mRNA	7559940	7561450	Genbank:XM_011324258.1
2	7561923	7562385	9465-"9466"	-56.8182	2	RefSeq	mRNA	7559940	7561450	Genbank:XM_011324258.1
2	7620688	7621146	9487-"9488"	31.8182	2	RefSeq	mRNA	7619705	7621732	Genbank:XM_011324286.1
2	7641144	7641913	9493-"9495"	53.5714	2	RefSeq	mRNA	7640659	7642982	Genbank:XM_011324293.1
2	7643488	7644072	9497-"9498"	-38.4615	2	RefSeq	mRNA	7643923	7645504	Genbank:XM_011324294.1
2	7647806	7648196	9501-"9502"	-61.5385	2	RefSeq	mRNA	7645872	7647645	Genbank:XM_011324295.1
2	7719694	7720717	9539-"9542"	47.0588	2	RefSeq	mRNA	7719616	7720281	Genbank:XM_011324324.1
2	7846989	7847583	9598-"9599"	66.2791	2	RefSeq	mRNA	7847522	7848013	Genbank:XM_011324378.1
2	7900038	7900631	9624-"9625"	33.3333	2	RefSeq	mRNA	7899794	7901107	Genbank:XM_011324400.1
2	8016065	8016395	9678-"9679"	46.4286	2	RefSeq	mRNA	8014680	8016864	Genbank:XM_011324453.1
2	8018990	8019280	9680-"9681"	-73.6842	2	RefSeq	mRNA	8016958	8018919	Genbank:XM_011324454.1
2	8018990	8019280	9680-"9681"	-73.6842	2	RefSeq	mRNA	8019345	8020264	Genbank:XM_011324455.1
2	8058109	8058433	9702-"9703"	-19.5652	2	RefSeq	mRNA	8058034	8059507	Genbank:XM_011324471.1
2	8093237	8093384	9723-"9724"	42.1053	2	RefSeq	mRNA	8092473	8093477	Genbank:XM_011324487.1
2	8141423	8141768	9751-"9752"	-66.6667	2	RefSeq	mRNA	8140506	8143880	Genbank:XM_011324511.1
2	8173845	8174032	9766-"9767"	-35	2	RefSeq	mRNA	8174449	8175570	Genbank:XM_011324521.1
2	8178365	8178714	9769-"9770"	-38.8889	2	RefSeq	mRNA	8178481	8179087	Genbank:XM_011324523.1
2	8212008	8212581	9789-"9790"	-46.1538	2	RefSeq	mRNA	8211565	8212708	Genbank:XM_011324543.1
2	8223574	8223862	9796-"9797"	-50	2	RefSeq	mRNA	8221884	8223488	Genbank:XM_011324547.1
2	8238479	8238959	9808-"9809"	-18.9655	2	RefSeq	mRNA	8238694	8239763	Genbank:XM_011324554.1
2	8271859	8272334	9826-"9828"	-44	2	RefSeq	mRNA	8269947	8271650	Genbank:XM_011324569.1
2	8271859	8272334	9826-"9828"	-44	2	RefSeq	mRNA	8272218	8274093	Genbank:XM_011324570.1
2	8290781	8291076	9839-"9840"	-45	2	RefSeq	mRNA	8289275	8290951	Genbank:XM_011324576.1
2	8330270	8331247	9864-"9866"	-50	2	RefSeq	mRNA	8331161	8331682	Genbank:XM_011324594.1
2	8461137	8461312	9918-"9919"	24.1935	2	RefSeq	mRNA	8457863	8461860	Genbank:XM_011324645.1
2	8488541	8489039	9934-"9935"	-33.3333	2	RefSeq	mRNA	8485588	8490500	Genbank:XM_011324658.1
2	8495841	8496437	9938-"9939"	-73.0769	2	RefSeq	mRNA	8495777	8497014	Genbank:XM_011324661.1
2	8520478	8521184	9954-"9956"	63.1579	2	RefSeq	mRNA	8520440	8522494	Genbank:XM_011324670.1
2	8520478	8521184	9954-"9956"	63.1579	2	RefSeq	mRNA	8517915	8520247	Genbank:XM_011324669.1
2	8541713	8542291	9968-"9969"	44.7917	2	RefSeq	mRNA	8539673	8541574	Genbank:XM_011324679.1
2	8541713	8542291	9968-"9969"	44.7917	2	RefSeq	mRNA	8541995	8542789	Genbank:XM_011324680.1
2	8551447	8551767	9975-"9976"	-28.3333	2	RefSeq	mRNA	8549416	8551661	Genbank:XM_011324684.1
2	8566575	8567080	9983-"9984"	-52.381	2	RefSeq	mRNA	8566646	8568007	Genbank:XM_011324690.1
2	8691497	8692011	10047-"10048"	-45.4545	2	RefSeq	mRNA	8689481	8691182	Genbank:XM_011324729.1
2	8691497	8692011	10047-"10048"	-45.4545	2	RefSeq	mRNA	8691957	8693474	Genbank:XM_011324730.1
2	8695518	8695886	10052-"10053"	54.1667	2	RefSeq	mRNA	8693920	8697788	Genbank:XM_011324731.1
2	8707656	8708197	10061-"10062"	36.3636	2	RefSeq	mRNA	8707254	8708322	Genbank:XM_011324735.1
2	8755384	8755793	10082-"10083"	-42.8571	2	RefSeq	mRNA	8752652	8754913	Genbank:XM_011324752.1
2	8755384	8755793	10082-"10083"	-42.8571	2	RefSeq	mRNA	8755715	8756155	Genbank:XM_011324753.1
2	8820468	8820639	10115-"10116"	-37.5	2	RefSeq	mRNA	8816462	8820789	Genbank:XM_011324780.1
3	50985	51294	10191-"10192"	17.3077	3	RefSeq	mRNA	49895	50703	Genbank:XM_011324834.1
3	63843	64157	10195-"10196"	65.7895	3	RefSeq	mRNA	62248	65088	Genbank:XM_011324839.1
3	82585	83421	10202-"10204"	-47.619	3	RefSeq	mRNA	83718	84233	Genbank:XM_011324844.1
3	121359	121500	10218-"10219"	-33.3333	3	RefSeq	mRNA	121124	122170	Genbank:XM_011324858.1
3	165276	165730	10235-"10236"	-40	3	RefSeq	mRNA	164023	166269	Genbank:XM_011324877.1
3	172307	172709	10239-"10240"	-48.1481	3	RefSeq	mRNA	172681	173463	Genbank:XM_011324879.1
3	178624	179035	10244-"10245"	16.0714	3	RefSeq	mRNA	178015	180460	Genbank:XM_011324882.1
3	203635	204110	10254-"10255"	-46.4286	3	RefSeq	mRNA	201918	205377	Genbank:XM_011324892.1
3	227796	228123	10264-"10265"	-16.6667	3	RefSeq	mRNA	226817	228081	Genbank:XM_011324905.1
3	268813	269256	10283-"10285"	39.2857	3	RefSeq	mRNA	268810	270960	Genbank:XM_011324922.1
3	492546	492767	10398-"10399"	20.6897	3	RefSeq	mRNA	491969	493258	Genbank:XM_011325025.1
3	514488	515729	10411-"10414"	-40	3	RefSeq	mRNA	511816	514930	Genbank:XM_011325034.1
3	514488	515729	10411-"10414"	-40	3	RefSeq	mRNA	515709	518141	Genbank:XM_011325035.1
3	522987	523511	10418-"10419"	71.7391	3	RefSeq	mRNA	521785	523305	Genbank:XM_011325038.1
3	599997	600548	10460-"10461"	-50	3	RefSeq	mRNA	599056	600811	Genbank:XM_011325071.1
3	610359	610603	10466-"10467"	-53.125	3	RefSeq	mRNA	609854	611806	Genbank:XM_011325075.1
3	672198	672648	10502-"10503"	-40	3	RefSeq	mRNA	671466	672744	Genbank:XM_011325101.1
3	737333	737817	10534-"10535"	-54.5455	3	RefSeq	mRNA	737136	738067	Genbank:XM_011325125.1
3	790722	791268	10560-"10561"	27.0833	3	RefSeq	mRNA	791155	794136	Genbank:XM_011325152.1
3	812537	813076	10572-"10573"	-31.5789	3	RefSeq	mRNA	811269	812104	Genbank:XM_011325162.1
3	812537	813076	10572-"10573"	-31.5789	3	RefSeq	mRNA	813128	814402	Genbank:XM_011325163.1
3	939915	940399	10641-"10642"	33.3333	3	RefSeq	mRNA	939606	941049	Genbank:XM_011325208.1
3	1029644	1029963	10680-"10681"	40.625	3	RefSeq	mRNA	1029992	1032402	Genbank:XM_011325245.1
3	1122222	1122407	10732-"10733"	72.5806	3	RefSeq	mRNA	1121313	1123017	Genbank:XM_011325277.1
3	1153513	1154084	10750-"10751"	-21.6216	3	RefSeq	mRNA	1152005	1154857	Genbank:XM_011325290.1
3	1223858	1224428	10787-"10788"	46.5517	3	RefSeq	mRNA	1223934	1227080	Genbank:XM_011325316.1
3	1255284	1255459	10804-"10805"	-55	3	RefSeq	mRNA	1253114	1255147	Genbank:XM_011325329.1
3	1282684	1283246	10816-"10817"	13.6364	3	RefSeq	mRNA	1282070	1284109	Genbank:XM_011325341.1
3	1343640	1344061	10849-"10850"	-54.1667	3	RefSeq	mRNA	1344183	1345447	Genbank:XM_011325362.1
3	1351711	1352203	10852-"10853"	-36.3636	3	RefSeq	mRNA	1350057	1352830	Genbank:XM_011325365.1
3	1418986	1419275	10880-"10881"	-52.6316	3	RefSeq	mRNA	1416293	1421049	Genbank:XM_011325386.1
3	1451434	1451724	10894-"10895"	-60.7143	3	RefSeq	mRNA	1451266	1453384	Genbank:XM_011325393.1
3	1461753	1462172	10904-"10905"	-27.2727	3	RefSeq	mRNA	1459806	1463818	Genbank:XM_011325395.1
3	1631285	1631550	10969-"10970"	-43.9394	3	RefSeq	mRNA	1629754	1631770	Genbank:XM_011325452.1
3	1637410	1637837	10972-"10973"	-37.5	3	RefSeq	mRNA	1636902	1637798	Genbank:XM_011325455.1
3	1669284	1669832	10992-"10993"	40	3	RefSeq	mRNA	1667513	1669933	Genbank:XM_011325468.1
3	1680570	1681156	11002-"11003"	45	3	RefSeq	mRNA	1679796	1682182	Genbank:XM_011325471.1
3	1685499	1685900	11005-"11006"	26.3158	3	RefSeq	mRNA	1684698	1686355	Genbank:XM_011325473.1
3	1689541	1689685	11008-"11009"	-73.3333	3	RefSeq	mRNA	1688891	1689675	Genbank:XM_011325475.1
3	1689541	1689685	11008-"11009"	-73.3333	3	RefSeq	mRNA	1689951	1690918	Genbank:XM_011325476.1
3	1713144	1713314	11027-"11028"	42.8571	3	RefSeq	mRNA	1712242	1715830	Genbank:XM_011325485.1
3	1723473	1724003	11030-"11031"	36.6667	3	RefSeq	mRNA	1722810	1725616	Genbank:XM_011325487.1
3	1736884	1737071	11038-"11039"	-35	3	RefSeq	mRNA	1737149	1738610	Genbank:XM_011325491.1
3	1736884	1737071	11038-"11039"	-35	3	RefSeq	mRNA	1735906	1737037	Genbank:XM_011325490.1
3	1925557	1925796	11138-"11139"	-28	3	RefSeq	mRNA	1925752	1928146	Genbank:XM_011325552.1
3	2044824	2045292	11194-"11195"	-35.4167	3	RefSeq	mRNA	2043338	2057970	Genbank:XM_011325594.1
3	2064395	2064818	11205-"11206"	-56.25	3	RefSeq	mRNA	2062033	2064043	Genbank:XM_011325596.1
3	2109739	2110213	11228-"11229"	-75	3	RefSeq	mRNA	2107370	2109413	Genbank:XM_011325613.1
3	2109739	2110213	11228-"11229"	-75	3	RefSeq	mRNA	2109630	2109974	Genbank:XM_011325614.1
3	2229942	2230257	11283-"11284"	-38.4615	3	RefSeq	mRNA	2229699	2234171	Genbank:XM_011325657.1
3	2264180	2264573	11302-"11303"	-31.8182	3	RefSeq	mRNA	2263695	2265007	Genbank:XM_011325668.1
3	2304263	2304748	11322-"11323"	-39.2157	3	RefSeq	mRNA	2305048	2306575	Genbank:XM_011325682.1
3	2363393	2363595	11353-"11354"	-39.4737	3	RefSeq	mRNA	2363626	2364493	Genbank:XM_011325700.1
3	2400087	2400662	11370-"11371"	-35.7143	3	RefSeq	mRNA	2398662	2400105	Genbank:XM_011325714.1
3	2524338	2524928	11428-"11429"	-41.6667	3	RefSeq	mRNA	2523999	2527468	Genbank:XM_011325761.1
3	2553411	2553969	11438-"11439"	-53.8462	3	RefSeq	mRNA	2552929	2555587	Genbank:XM_011325766.1
3	2561937	2562184	11444-"11445"	-25	3	RefSeq	mRNA	2560046	2562301	Genbank:XM_011325768.1
3	2576230	2576469	11451-"11452"	42.8571	3	RefSeq	mRNA	2572637	2576518	Genbank:XM_011325772.1
3	2615632	2615869	11473-"11474"	-68.9655	3	RefSeq	mRNA	2615460	2616518	Genbank:XM_011325784.1
3	2633056	2633625	11480-"11481"	-43.1818	3	RefSeq	mRNA	2633758	2636913	Genbank:XM_011325790.1
3	2651813	2651991	11491-"11492"	15.1163	3	RefSeq	mRNA	2648715	2651801	Genbank:XM_011325794.1
3	2675620	2676083	11501-"11502"	36.5385	3	RefSeq	mRNA	2674468	2676409	Genbank:XM_011325804.1
3	2676926	2677177	11503-"11504"	35.2273	3	RefSeq	mRNA	2676851	2679349	Genbank:XM_011325805.1
3	2732379	2732885	11533-"11534"	-23.8095	3	RefSeq	mRNA	2731415	2734661	Genbank:XM_011325823.1
3	2739210	2739480	11537-"11538"	-51.7857	3	RefSeq	mRNA	2737117	2738949	Genbank:XM_011325824.1
3	2739210	2739480	11537-"11538"	-51.7857	3	RefSeq	mRNA	2739221	2740305	Genbank:XM_011325825.1
3	2751031	2751480	11544-"11545"	-40	3	RefSeq	mRNA	2750266	2751537	Genbank:XM_011325830.1
3	2757336	2757549	11549-"11550"	50	3	RefSeq	mRNA	2754796	2757501	Genbank:XM_011325832.1
3	2757336	2757549	11549-"11550"	50	3	RefSeq	mRNA	2757977	2759944	Genbank:XM_011325833.1
3	2796097	2797016	11576-"11579"	-52.6316	3	RefSeq	mRNA	2795580	2797663	Genbank:XM_011325847.1
3	2877163	2877578	11620-"11621"	37.5	3	RefSeq	mRNA	2877174	2879960	Genbank:XM_011325881.1
3	3059456	3059603	11696-"11697"	33.3333	3	RefSeq	mRNA	3059031	3060065	Genbank:XM_011325941.1
3	3146903	3147453	11736-"11737"	-28.5714	3	RefSeq	mRNA	3145599	3147287	Genbank:XM_011325981.1
3	3179295	3179822	11760-"11761"	28.3019	3	RefSeq	mRNA	3179739	3181580	Genbank:XM_011325995.1
3	3179295	3179822	11760-"11761"	28.3019	3	RefSeq	mRNA	3175948	3179409	Genbank:XM_011325994.1
3	3228089	3228200	11780-"11781"	35.7143	3	RefSeq	mRNA	3226652	3228880	Genbank:XM_011326015.1
3	3257305	3257709	11791-"11792"	25	3	RefSeq	mRNA	3256855	3258532	Genbank:XM_011326024.1
3	3267135	3267683	11797-"11798"	-41.6667	3	RefSeq	mRNA	3264008	3266821	Genbank:XM_011326027.1
3	3267135	3267683	11797-"11798"	-41.6667	3	RefSeq	mRNA	3267457	3268266	Genbank:XM_011326028.1
3	3457426	3457808	11885-"11886"	23.0769	3	RefSeq	mRNA	3456900	3458120	Genbank:XM_011326103.1
3	3471955	3472183	11892-"11893"	29.1667	3	RefSeq	mRNA	3470047	3471904	Genbank:XM_011326111.1
3	3471955	3472183	11892-"11893"	29.1667	3	RefSeq	mRNA	3472377	3473917	Genbank:XM_011326112.1
3	3486485	3486725	11903-"11904"	67.3913	3	RefSeq	mRNA	3485720	3487117	Genbank:XM_011326118.1
3	3577039	3577252	11942-"11943"	-68.1818	3	RefSeq	mRNA	3577084	3577955	Genbank:XM_011326155.1
3	3662607	3663177	11997-"11998"	-22.2222	3	RefSeq	mRNA	3662451	3662988	Genbank:XM_011326191.1
3	3662607	3663177	11997-"11998"	-22.2222	3	RefSeq	mRNA	3663061	3663770	Genbank:XM_011326192.1
3	3670132	3670415	12004-"12005"	-75	3	RefSeq	mRNA	3670396	3674047	Genbank:XM_011326195.1
3	3705708	3705958	12023-"12024"	-54.1667	3	RefSeq	mRNA	3705307	3706042	Genbank:XM_011326204.1
3	3722265	3722566	12035-"12036"	-60	3	RefSeq	mRNA	3720896	3722592	Genbank:XM_011326207.1
3	3728346	3728734	12038-"12039"	42.8571	3	RefSeq	mRNA	3725561	3728910	Genbank:XM_011326209.1
3	3755345	3756389	12052-"12055"	32.2581	3	RefSeq	mRNA	3754265	3756098	Genbank:XM_011326219.1
3	3755345	3756389	12052-"12055"	32.2581	3	RefSeq	mRNA	3756482	3756932	Genbank:XM_011326220.1
3	3763449	3763807	12061-"12062"	69.1489	3	RefSeq	mRNA	3763286	3764540	Genbank:XM_011326226.1
3	3804765	3805228	12080-"12081"	-33.8983	3	RefSeq	mRNA	3802794	3804763	Genbank:XM_011326240.1
3	3804765	3805228	12080-"12081"	-33.8983	3	RefSeq	mRNA	3805026	3805971	Genbank:XM_011326241.1
3	3945210	3945784	12150-"12151"	-19.3548	3	RefSeq	mRNA	3939801	3945851	Genbank:XM_011326303.1
3	3986990	3987549	12169-"12170"	55.1724	3	RefSeq	mRNA	3980736	3987908	Genbank:XM_011326312.1
3	4087872	4088237	12215-"12216"	-33.3333	3	RefSeq	mRNA	4086749	4087785	Genbank:XM_011326349.1
3	4087872	4088237	12215-"12216"	-33.3333	3	RefSeq	mRNA	4088218	4090244	Genbank:XM_011326350.1
3	4104735	4105314	12220-"12221"	25	3	RefSeq	mRNA	4101705	4105113	Genbank:XM_011326355.1
3	4125454	4125766	12236-"12237"	-39.6552	3	RefSeq	mRNA	4124230	4126300	Genbank:XM_011326363.1
3	4132286	4132604	12241-"12242"	-34.375	3	RefSeq	mRNA	4130763	4132741	Genbank:XM_011326365.1
3	4240170	4240709	12299-"12300"	-26.7857	3	RefSeq	mRNA	4238663	4240696	Genbank:XM_011326399.1
3	4240170	4240709	12299-"12300"	-26.7857	3	RefSeq	mRNA	4241169	4242227	Genbank:XM_011326400.1
3	4273469	4273853	12317-"12318"	-40	3	RefSeq	mRNA	4270018	4281738	Genbank:XM_011326411.1
3	4611296	4611445	12485-"12486"	-29.1667	3	RefSeq	mRNA	4608471	4612015	Genbank:XM_011326530.1
3	4700393	4700961	12523-"12524"	-65.625	3	RefSeq	mRNA	4699942	4701159	Genbank:XM_011326562.1
3	4872184	4873094	12616-"12619"	35.4167	3	RefSeq	mRNA	4871045	4873563	Genbank:XM_011326631.1
3	5060845	5061376	12715-"12716"	-62.5	3	RefSeq	mRNA	5059484	5062849	Genbank:XM_011326695.1
3	5084979	5085393	12725-"12726"	41.6667	3	RefSeq	mRNA	5083535	5086385	Genbank:XM_011326703.1
3	5122134	5122563	12746-"12747"	-66.6667	3	RefSeq	mRNA	5121380	5123081	Genbank:XM_011326715.1
3	5123218	5123386	12748-"12749"	25	3	RefSeq	mRNA	5121380	5123081	Genbank:XM_011326715.1
3	5140207	5140429	12756-"12757"	-32.5	3	RefSeq	mRNA	5137254	5141143	Genbank:XM_011326721.1
3	5191248	5191692	12788-"12790"	45.8333	3	RefSeq	mRNA	5189987	5191601	Genbank:XM_011326734.1
3	5191248	5191692	12788-"12790"	45.8333	3	RefSeq	mRNA	5192131	5194517	Genbank:XM_011326735.1
3	5201855	5202423	12794-"12795"	-45.9184	3	RefSeq	mRNA	5201336	5205309	Genbank:XM_011326739.1
3	5343296	5343630	12858-"12859"	32.7586	3	RefSeq	mRNA	5341248	5344447	Genbank:XM_011326790.1
3	5415249	5415698	12888-"12889"	34.5455	3	RefSeq	mRNA	5414742	5415713	Genbank:XM_011326817.1
3	5624831	5625273	12985-"12986"	-52.9412	3	RefSeq	mRNA	5625199	5626120	Genbank:XM_011326903.1
3	5652049	5652528	13004-"13006"	-50	3	RefSeq	mRNA	5651490	5652640	Genbank:XM_011326917.1
3	5675257	5675637	13019-"13020"	21.4286	3	RefSeq	mRNA	5674540	5675880	Genbank:XM_011326927.1
3	5677858	5678411	13021-"13022"	36.9565	3	RefSeq	mRNA	5676303	5677888	Genbank:XM_011326928.1
3	5677858	5678411	13021-"13022"	36.9565	3	RefSeq	mRNA	5678310	5678930	Genbank:XM_011326929.1
3	5713423	5714200	13030-"13032"	34.2105	3	RefSeq	mRNA	5712467	5713777	Genbank:XM_011326943.1
3	5713423	5714200	13030-"13032"	34.2105	3	RefSeq	mRNA	5714141	5714796	Genbank:XM_011326944.1
3	5734754	5734939	13042-"13043"	-35.7143	3	RefSeq	mRNA	5734477	5735987	Genbank:XM_011326955.1
3	5774952	5775461	13059-"13061"	-24.3902	3	RefSeq	mRNA	5774478	5776165	Genbank:XM_011326968.1
3	5846873	5847468	13093-"13094"	-19.6429	3	RefSeq	mRNA	5847442	5848667	Genbank:XM_011326999.1
3	5871514	5871865	13102-"13103"	-39.1304	3	RefSeq	mRNA	5871821	5872516	Genbank:XM_011327011.1
3	5878366	5878766	13108-"13109"	-67.6471	3	RefSeq	mRNA	5878462	5879773	Genbank:XM_011327015.1
3	5898530	5898725	13116-"13117"	31.8182	3	RefSeq	mRNA	5897750	5899516	Genbank:XM_011327025.1
3	5909259	5909535	13123-"13124"	-40.625	3	RefSeq	mRNA	5908987	5909655	Genbank:XM_011327029.1
3	6000541	6001132	13169-"13172"	-47.0588	3	RefSeq	mRNA	5999223	6000358	Genbank:XM_011327063.1
3	6000541	6001132	13169-"13172"	-47.0588	3	RefSeq	mRNA	6000794	6001432	Genbank:XM_011327064.1
3	6018840	6019189	13178-"13179"	-47.9167	3	RefSeq	mRNA	6019167	6020632	Genbank:XM_011327071.1
3	6055850	6056079	13201-"13202"	-29.1667	3	RefSeq	mRNA	6044155	6078232	Genbank:XM_011327080.1
3	6093392	6093767	13223-"13224"	-23.6842	3	RefSeq	mRNA	6092488	6094827	Genbank:XM_011327087.1
3	6127488	6127757	13237-"13238"	-32.5	3	RefSeq	mRNA	6127379	6128740	Genbank:XM_011327103.1
3	6146639	6147053	13249-"13250"	56.25	3	RefSeq	mRNA	6146034	6149608	Genbank:XM_011327110.1
3	6227311	6227524	13280-"13281"	-46.1538	3	RefSeq	mRNA	6225511	6227689	Genbank:XM_011327145.1
3	6327928	6328240	13333-"13334"	-43.75	3	RefSeq	mRNA	6326834	6329194	Genbank:XM_011327181.1
3	6340525	6341032	13342-"13343"	71.0526	3	RefSeq	mRNA	6339686	6341478	Genbank:XM_011327185.1
3	6351823	6352061	13346-"13347"	39.2857	3	RefSeq	mRNA	6350014	6352483	Genbank:XM_011327190.1
3	6398234	6398359	13371-"13372"	18.5484	3	RefSeq	mRNA	6397203	6399654	Genbank:XM_011327202.1
3	6443252	6443503	13398-"13399"	36.8421	3	RefSeq	mRNA	6440085	6443315	Genbank:XM_011327219.1
3	6443252	6443503	13398-"13399"	36.8421	3	RefSeq	mRNA	6442994	6443626	Genbank:XM_011327220.1
3	6466942	6467470	13410-"13411"	-66.0714	3	RefSeq	mRNA	6465423	6467471	Genbank:XM_011327231.1
3	6526031	6526237	13437-"13438"	25	3	RefSeq	mRNA	6525442	6527058	Genbank:XM_011327254.1
3	6531466	6531633	13439-"13440"	33.3333	3	RefSeq	mRNA	6529420	6534438	Genbank:XM_011327256.1
3	6671536	6671928	13505-"13506"	37.5	3	RefSeq	mRNA	6671142	6672173	Genbank:XM_011327300.1
3	6742952	6743533	13540-"13541"	-65.2174	3	RefSeq	mRNA	6741847	6742571	Genbank:XM_011327322.1
3	6742952	6743533	13540-"13541"	-65.2174	3	RefSeq	mRNA	6742886	6744587	Genbank:XM_011327323.1
3	6842443	6843042	13586-"13587"	-37.069	3	RefSeq	mRNA	6841045	6842666	Genbank:XM_011327352.1
3	6842443	6843042	13586-"13587"	-37.069	3	RefSeq	mRNA	6843496	6844624	Genbank:XM_011327353.1
3	6890736	6891167	13610-"13611"	-64.7059	3	RefSeq	mRNA	6889710	6890862	Genbank:XM_011327373.1
3	6890736	6891167	13610-"13611"	-64.7059	3	RefSeq	mRNA	6891288	6892188	Genbank:XM_011327374.1
3	6909533	6910507	13620-"13622"	-30.5556	3	RefSeq	mRNA	6908259	6909688	Genbank:XM_011327383.1
3	6915236	6915801	13624-"13625"	-73.8095	3	RefSeq	mRNA	6914742	6917238	Genbank:XM_011327385.1
3	6957368	6957804	13648-"13649"	31.5789	3	RefSeq	mRNA	6952264	6957047	Genbank:XM_011327397.1
3	6957368	6957804	13648-"13649"	31.5789	3	RefSeq	mRNA	6957166	6958479	Genbank:XM_011327398.1
3	6990005	6990592	13662-"13664"	-46.875	3	RefSeq	mRNA	6989733	6990404	Genbank:XM_011327410.1
3	6990005	6990592	13662-"13664"	-46.875	3	RefSeq	mRNA	6990622	6991881	Genbank:XM_011327411.1
3	7107253	7107592	13717-"13718"	-25	3	RefSeq	mRNA	7107588	7109440	Genbank:XM_011327458.1
3	7130273	7130715	13729-"13730"	52.0833	3	RefSeq	mRNA	7130262	7132331	Genbank:XM_011327470.1
3	7171701	7172034	13743-"13744"	-61.5385	3	RefSeq	mRNA	7171364	7173097	Genbank:XM_011327488.1
3	7179401	7179542	13747-"13748"	20.8333	3	RefSeq	mRNA	7178704	7179888	Genbank:XM_011327492.1
3	7246459	7246645	13776-"13777"	-40.9091	3	RefSeq	mRNA	7244659	7246032	Genbank:XM_011327521.1
3	7246459	7246645	13776-"13777"	-40.9091	3	RefSeq	mRNA	7246254	7247586	Genbank:XM_011327522.1
3	7291285	7291579	13795-"13796"	-21.4286	3	RefSeq	mRNA	7291406	7293037	Genbank:XM_011327541.1
3	7330450	7330920	13811-"13812"	-45	3	RefSeq	mRNA	7329499	7330740	Genbank:XM_011327558.1
3	7330450	7330920	13811-"13812"	-45	3	RefSeq	mRNA	7331231	7332833	Genbank:XM_011327559.1
3	7344426	7344605	13819-"13820"	-31.8182	3	RefSeq	mRNA	7345086	7347809	Genbank:XM_011327563.1
3	7344426	7344605	13819-"13820"	-31.8182	3	RefSeq	mRNA	7338443	7344670	Genbank:XM_011327562.1
3	7442187	7442461	13866-"13867"	45	3	RefSeq	mRNA	7439708	7444251	Genbank:XM_011327603.1
3	7503823	7504333	13893-"13894"	57.6923	3	RefSeq	mRNA	7503250	7503980	Genbank:XM_011327632.1
3	7522843	7523390	13899-"13900"	35.2941	3	RefSeq	mRNA	7522069	7523283	Genbank:XM_011327640.1
3	7522843	7523390	13899-"13900"	35.2941	3	RefSeq	mRNA	7523394	7525230	Genbank:XM_011327641.1
3	7647178	7647475	13953-"13954"	-45	3	RefSeq	mRNA	7646746	7647828	Genbank:XM_011327693.1
4	145594	145985	14023-"14024"	26.4706	4	RefSeq	mRNA	144520	146220	Genbank:XM_011327771.1
4	285327	285468	14082-"14083"	-26.1905	4	RefSeq	mRNA	284807	285260	Genbank:XM_011327815.1
4	356562	356765	14121-"14122"	39.6552	4	RefSeq	mRNA	355344	356090	Genbank:XM_011327847.1
4	356562	356765	14121-"14122"	39.6552	4	RefSeq	mRNA	356492	358136	Genbank:XM_011327848.1
4	392076	392217	14140-"14141"	-29.1667	4	RefSeq	mRNA	391252	392699	Genbank:XM_011327861.1
4	407588	407924	14152-"14153"	-55.5556	4	RefSeq	mRNA	407832	408827	Genbank:XM_011327867.1
4	414756	414919	14155-"14156"	-32.1429	4	RefSeq	mRNA	413876	415725	Genbank:XM_011327869.1
4	439299	439647	14167-"14168"	-48.2143	4	RefSeq	mRNA	438637	440435	Genbank:XM_011327876.1
4	447312	447754	14169-"14170"	-35.2941	4	RefSeq	mRNA	446150	449706	Genbank:XM_011327880.1
4	559347	559859	14235-"14236"	35	4	RefSeq	mRNA	559905	561469	Genbank:XM_011327920.1
4	655417	655858	14280-"14281"	-50	4	RefSeq	mRNA	655310	657568	Genbank:XM_011327953.1
4	659924	660505	14286-"14287"	54.0541	4	RefSeq	mRNA	659624	661379	Genbank:XM_011327954.1
4	676200	676690	14295-"14296"	32.1429	4	RefSeq	mRNA	676355	678097	Genbank:XM_011327960.1
4	685258	685444	14302-"14303"	-26.9231	4	RefSeq	mRNA	683450	688624	Genbank:XM_011327963.1
4	725190	725631	14318-"14319"	-34.6154	4	RefSeq	mRNA	726041	726973	Genbank:XM_011327976.1
4	755606	756010	14334-"14335"	-32	4	RefSeq	mRNA	754362	755315	Genbank:XM_011327982.1
4	815412	816008	14371-"14372"	-40.9091	4	RefSeq	mRNA	814337	816262	Genbank:XM_011328003.1
4	824516	824980	14377-"14378"	-40	4	RefSeq	mRNA	821151	824153	Genbank:XM_011328004.1
4	824516	824980	14377-"14378"	-40	4	RefSeq	mRNA	824628	826068	Genbank:XM_011328005.1
4	834049	834294	14380-"14381"	78.7879	4	RefSeq	mRNA	834110	834866	Genbank:XM_011328007.1
4	846987	847304	14391-"14392"	-19.0909	4	RefSeq	mRNA	846060	847026	Genbank:XM_011328011.1
4	846987	847304	14391-"14392"	-19.0909	4	RefSeq	mRNA	847636	848091	Genbank:XM_011328012.1
4	868114	868608	14398-"14399"	41.6667	4	RefSeq	mRNA	866415	868472	Genbank:XM_011328022.1
4	880465	880768	14405-"14406"	-34.0909	4	RefSeq	mRNA	880002	884194	Genbank:XM_011328027.1
4	886525	887034	14410-"14411"	-41.6667	4	RefSeq	mRNA	886626	887271	Genbank:XM_011328030.1
4	916304	916758	14427-"14428"	-34.0909	4	RefSeq	mRNA	916260	919047	Genbank:XM_011328040.1
4	917693	918068	14429-"14430"	-21.25	4	RefSeq	mRNA	916260	919047	Genbank:XM_011328040.1
4	949645	950140	14451-"14452"	23.6842	4	RefSeq	mRNA	947476	949960	Genbank:XM_011328050.1
4	1036633	1037209	14500-"14502"	15.9091	4	RefSeq	mRNA	1036499	1037692	Genbank:XM_011328083.1
4	1049156	1049671	14507-"14508"	32.1429	4	RefSeq	mRNA	1047684	1048758	Genbank:XM_011328085.1
4	1065376	1066474	14515-"14517"	-59.6774	4	RefSeq	mRNA	1065543	1068088	Genbank:XM_011328090.1
4	1098480	1098723	14526-"14527"	25	4	RefSeq	mRNA	1094333	1100643	Genbank:XM_011328098.1
4	1124040	1124499	14543-"14544"	39.6552	4	RefSeq	mRNA	1124020	1127496	Genbank:XM_011328107.1
4	1131507	1131832	14546-"14547"	-42.3077	4	RefSeq	mRNA	1130676	1131682	Genbank:XM_011328109.1
4	1149502	1150019	14558-"14559"	-43.75	4	RefSeq	mRNA	1149239	1151239	Genbank:XM_011328114.1
4	1163180	1163417	14567-"14568"	-34.375	4	RefSeq	mRNA	1161290	1165446	Genbank:XM_011328118.1
4	1165012	1165265	14569-"14570"	50	4	RefSeq	mRNA	1161290	1165446	Genbank:XM_011328118.1
4	1168810	1169359	14571-"14572"	30.6452	4	RefSeq	mRNA	1168747	1169881	Genbank:XM_011328119.1
4	1175095	1175451	14575-"14576"	-70.1613	4	RefSeq	mRNA	1174557	1175239	Genbank:XM_011328121.1
4	1175095	1175451	14575-"14576"	-70.1613	4	RefSeq	mRNA	1175787	1177318	Genbank:XM_011328122.1
4	1191885	1192380	14578-"14579"	43.4783	4	RefSeq	mRNA	1189453	1191775	Genbank:XM_011328125.1
4	1191885	1192380	14578-"14579"	43.4783	4	RefSeq	mRNA	1192534	1195840	Genbank:XM_011328126.1
4	1246694	1247069	14602-"14603"	-25	4	RefSeq	mRNA	1243653	1246827	Genbank:XM_011328142.1
4	1336028	1336480	14642-"14643"	-27.2727	4	RefSeq	mRNA	1333444	1336151	Genbank:XM_011328168.1
4	1336028	1336480	14642-"14643"	-27.2727	4	RefSeq	mRNA	1336840	1337909	Genbank:XM_011328169.1
4	1339895	1340469	14647-"14648"	34.2105	4	RefSeq	mRNA	1339054	1339620	Genbank:XM_011328170.1
4	1339895	1340469	14647-"14648"	34.2105	4	RefSeq	mRNA	1339925	1340440	Genbank:XM_011328171.1
4	1339895	1340469	14647-"14648"	34.2105	4	RefSeq	mRNA	1340953	1342739	Genbank:XM_011328172.1
4	1346935	1347296	14653-"14654"	-54	4	RefSeq	mRNA	1347318	1350557	Genbank:XM_011328174.1
4	1435614	1436208	14694-"14695"	37.5	4	RefSeq	mRNA	1434695	1436860	Genbank:XM_011328201.1
4	1595903	1596395	14771-"14772"	45.8333	4	RefSeq	mRNA	1596877	1597537	Genbank:XM_011328255.1
4	1637660	1637944	14788-"14789"	-23.3333	4	RefSeq	mRNA	1631958	1638317	Genbank:XM_011328267.1
4	1709069	1709469	14826-"14827"	-36.1111	4	RefSeq	mRNA	1707132	1709331	Genbank:XM_011328291.1
4	1709069	1709469	14826-"14827"	-36.1111	4	RefSeq	mRNA	1709856	1713994	Genbank:XM_011328292.1
4	1890222	1890750	14902-"14903"	-68.4211	4	RefSeq	mRNA	1889583	1890553	Genbank:XM_011328349.1
4	1890222	1890750	14902-"14903"	-68.4211	4	RefSeq	mRNA	1891249	1892410	Genbank:XM_011328350.1
4	1895484	1896012	14905-"14906"	37.7193	4	RefSeq	mRNA	1894331	1898021	Genbank:XM_011328352.1
4	2019322	2019524	14972-"14973"	-56.6667	4	RefSeq	mRNA	2016359	2020153	Genbank:XM_011328394.1
4	2042401	2042987	14989-"14991"	-48.3333	4	RefSeq	mRNA	2042145	2043932	Genbank:XM_011328402.1
4	2122566	2122732	15034-"15035"	46.4286	4	RefSeq	mRNA	2123135	2125490	Genbank:XM_011328434.1
4	2133410	2133939	15041-"15042"	-17.5676	4	RefSeq	mRNA	2133077	2133772	Genbank:XM_011328436.1
4	2147076	2147392	15051-"15052"	45.3125	4	RefSeq	mRNA	2146671	2150466	Genbank:XM_011328443.1
4	2188146	2188381	15071-"15072"	36.3636	4	RefSeq	mRNA	2186860	2187670	Genbank:XM_011328454.1
4	2188146	2188381	15071-"15072"	36.3636	4	RefSeq	mRNA	2188062	2189382	Genbank:XM_011328455.1
4	2263347	2263582	15103-"15104"	-47.0588	4	RefSeq	mRNA	2262331	2263368	Genbank:XM_011328475.1
4	2280793	2281131	15110-"15111"	-43.3333	4	RefSeq	mRNA	2279550	2282554	Genbank:XM_011328480.1
4	2294863	2295383	15120-"15121"	-40.3846	4	RefSeq	mRNA	2293888	2295501	Genbank:XM_011328484.1
4	2297951	2298092	15123-"15124"	-36.3636	4	RefSeq	mRNA	2296110	2298176	Genbank:XM_011328485.1
4	2384987	2385315	15175-"15176"	63.4615	4	RefSeq	mRNA	2382246	2385718	Genbank:XM_011328513.1
4	2384987	2385315	15175-"15176"	63.4615	4	RefSeq	mRNA	2385811	2386977	Genbank:XM_011328514.1
4	2435594	2436009	15199-"15200"	52.7778	4	RefSeq	mRNA	2434833	2436753	Genbank:XM_011328526.1
4	2445293	2445785	15205-"15206"	-33.3333	4	RefSeq	mRNA	2444925	2445920	Genbank:XM_011328530.1
4	2482964	2483114	15227-"15228"	31.25	4	RefSeq	mRNA	2482109	2483563	Genbank:XM_011328542.1
4	2499972	2500457	15233-"15234"	-16.2791	4	RefSeq	mRNA	2498185	2499918	Genbank:XM_011328548.1
4	2514476	2514997	15244-"15245"	-40	4	RefSeq	mRNA	2514275	2515892	Genbank:XM_011328554.1
4	2515700	2515934	15247-"15248"	-45.4545	4	RefSeq	mRNA	2514275	2515892	Genbank:XM_011328554.1
4	2515700	2515934	15247-"15248"	-45.4545	4	RefSeq	mRNA	2516240	2516335	Genbank:XM_011328555.1
4	2574133	2574553	15279-"15280"	-45.8333	4	RefSeq	mRNA	2573698	2574179	Genbank:XM_011328576.1
4	2574133	2574553	15279-"15280"	-45.8333	4	RefSeq	mRNA	2574337	2575422	Genbank:XM_011328577.1
4	2604174	2604666	15292-"15293"	-61.5385	4	RefSeq	mRNA	2601932	2603826	Genbank:XM_011328587.1
4	2620591	2621060	15302-"15303"	-21.4286	4	RefSeq	mRNA	2618827	2620357	Genbank:XM_011328592.1
4	2678802	2679633	15336-"15338"	-48	4	RefSeq	mRNA	2676384	2678505	Genbank:XM_011328610.1
4	2678802	2679633	15336-"15338"	-48	4	RefSeq	mRNA	2678720	2679325	Genbank:XM_011328611.1
4	2851464	2852048	15411-"15412"	35.2941	4	RefSeq	mRNA	2848990	2852463	Genbank:XM_011328670.1
4	2876950	2877250	15422-"15423"	37.5	4	RefSeq	mRNA	2876609	2878300	Genbank:XM_011328678.1
4	2913442	2913692	15442-"15443"	52.5	4	RefSeq	mRNA	2912990	2914109	Genbank:XM_011328693.1
4	2943309	2944070	15452-"15454"	-46.1538	4	RefSeq	mRNA	2942645	2944494	Genbank:XM_011328699.1
4	2947295	2947676	15456-"15457"	38.2353	4	RefSeq	mRNA	2946869	2948969	Genbank:XM_011328701.1
4	2983066	2983641	15469-"15470"	45.8333	4	RefSeq	mRNA	2983245	2984476	Genbank:XM_011328712.1
4	2983066	2983641	15469-"15470"	45.8333	4	RefSeq	mRNA	2980404	2982922	Genbank:XM_011328711.1
4	3011284	3011573	15485-"15486"	37.5	4	RefSeq	mRNA	3009417	3011824	Genbank:XM_011328722.1
4	3102736	3103175	15539-"15540"	41.6667	4	RefSeq	mRNA	3098792	3103274	Genbank:XM_011328758.1
4	3117687	3117837	15545-"15546"	34.6154	4	RefSeq	mRNA	3116878	3118173	Genbank:XM_011328765.1
4	3164344	3164878	15574-"15575"	-26.4706	4	RefSeq	mRNA	3163376	3165970	Genbank:XM_011328780.1
4	3175768	3176156	15584-"15585"	-60.7143	4	RefSeq	mRNA	3173631	3175862	Genbank:XM_011328784.1
4	3175768	3176156	15584-"15585"	-60.7143	4	RefSeq	mRNA	3175840	3176567	Genbank:XM_011328785.1
4	3228579	3228830	15614-"15615"	-46.875	4	RefSeq	mRNA	3228665	3228910	Genbank:XM_011328803.1
4	3228579	3228830	15614-"15615"	-46.875	4	RefSeq	mRNA	3226029	3228114	Genbank:XM_011328802.1
4	3238611	3238853	15618-"15619"	37.5	4	RefSeq	mRNA	3237114	3239040	Genbank:XM_011328806.1
4	3241601	3242076	15621-"15622"	-33.3333	4	RefSeq	mRNA	3240273	3242159	Genbank:XM_011328807.1
4	3347220	3347681	15667-"15668"	-65.2174	4	RefSeq	mRNA	3346102	3347585	Genbank:XM_011328841.1
4	3347220	3347681	15667-"15668"	-65.2174	4	RefSeq	mRNA	3347651	3350455	Genbank:XM_011328842.1
4	3358546	3358809	15671-"15672"	46.2963	4	RefSeq	mRNA	3356395	3360784	Genbank:XM_011328845.1
4	3374998	3375383	15678-"15679"	-53.5714	4	RefSeq	mRNA	3375012	3375707	Genbank:XM_011328849.1
4	3462330	3462797	15715-"15716"	-37.7551	4	RefSeq	mRNA	3462468	3463894	Genbank:XM_011328883.1
4	3481226	3481647	15726-"15727"	-73.913	4	RefSeq	mRNA	3478459	3481421	Genbank:XM_011328890.1
4	3481226	3481647	15726-"15727"	-73.913	4	RefSeq	mRNA	3481597	3482886	Genbank:XM_011328891.1
4	3498396	3498844	15736-"15737"	23.6842	4	RefSeq	mRNA	3497306	3497973	Genbank:XM_011328898.1
4	3560034	3560244	15763-"15764"	44.1176	4	RefSeq	mRNA	3559245	3562095	Genbank:XM_011328922.1
4	3568460	3568933	15767-"15768"	-64.2857	4	RefSeq	mRNA	3566649	3568421	Genbank:XM_011328924.1
4	3568460	3568933	15767-"15768"	-64.2857	4	RefSeq	mRNA	3568909	3569946	Genbank:XM_011328925.1
4	3640989	3641548	15811-"15812"	-32.1429	4	RefSeq	mRNA	3639890	3641021	Genbank:XM_011328952.1
4	3640989	3641548	15811-"15812"	-32.1429	4	RefSeq	mRNA	3641389	3644648	Genbank:XM_011328953.1
4	3694575	3694924	15841-"15842"	55.7143	4	RefSeq	mRNA	3693305	3695985	Genbank:XM_011328972.1
4	3722661	3723238	15859-"15860"	-46	4	RefSeq	mRNA	3721058	3722923	Genbank:XM_011328983.1
4	3768620	3769164	15882-"15883"	-34.0909	4	RefSeq	mRNA	3767634	3769564	Genbank:XM_011328999.1
4	4003845	4004346	15990-"15991"	-46.5517	4	RefSeq	mRNA	4002128	4003542	Genbank:XM_011329092.1
4	4003845	4004346	15990-"15991"	-46.5517	4	RefSeq	mRNA	4004641	4006454	Genbank:XM_011329093.1
4	4030950	4031126	16003-"16004"	-43.75	4	RefSeq	mRNA	4030688	4032058	Genbank:XM_011329105.1
4	4157937	4158197	16053-"16054"	30	4	RefSeq	mRNA	4158642	4160033	Genbank:XM_011329162.1
4	4171996	4172719	16062-"16064"	37.5	4	RefSeq	mRNA	4170294	4171516	Genbank:XM_011329169.1
4	4171996	4172719	16062-"16064"	37.5	4	RefSeq	mRNA	4171875	4173908	Genbank:XM_011329170.1
4	4228422	4228711	16088-"16089"	50	4	RefSeq	mRNA	4228252	4228776	Genbank:XM_011329195.1
4	4347787	4348125	16137-"16138"	-22.7273	4	RefSeq	mRNA	4345315	4347420	Genbank:XM_011329245.1
4	4347787	4348125	16137-"16138"	-22.7273	4	RefSeq	mRNA	4347485	4349711	Genbank:XM_011329246.1
4	4356079	4356222	16143-"16144"	-12.9032	4	RefSeq	mRNA	4355248	4356162	Genbank:XM_011329249.1
4	4361622	4361796	16148-"16149"	-22.2222	4	RefSeq	mRNA	4361786	4362676	Genbank:XM_011329252.1
4	4392513	4393047	16159-"16160"	-42.3077	4	RefSeq	mRNA	4390800	4393204	Genbank:XM_011329264.1
4	4446925	4447185	16194-"16195"	37.5	4	RefSeq	mRNA	4445661	4448550	Genbank:XM_011329287.1
4	4498058	4498444	16218-"16219"	-14.7541	4	RefSeq	mRNA	4498287	4499304	Genbank:XM_011329306.1
4	4571567	4571829	16248-"16249"	-66.129	4	RefSeq	mRNA	4570484	4572298	Genbank:XM_011329336.1
4	4574310	4574451	16252-"16253"	53.5714	4	RefSeq	mRNA	4574743	4577016	Genbank:XM_011329337.1
4	4587473	4588003	16259-"16260"	-30.5556	4	RefSeq	mRNA	4587978	4589208	Genbank:XM_011329341.1
4	4710190	4710727	16314-"16315"	-40	4	RefSeq	mRNA	4709812	4711544	Genbank:XM_011329386.1
4	4786516	4787296	16347-"16349"	-59.375	4	RefSeq	mRNA	4787640	4790245	Genbank:XM_011329421.1
4	4872005	4872418	16380-"16381"	-57.6923	4	RefSeq	mRNA	4869662	4872257	Genbank:XM_011329458.1
4	4872005	4872418	16380-"16381"	-57.6923	4	RefSeq	mRNA	4872511	4873635	Genbank:XM_011329459.1
4	4941676	4942220	16409-"16410"	-47.5	4	RefSeq	mRNA	4938439	4942382	Genbank:XM_011329479.1
4	5086753	5087168	16485-"16486"	-32.1429	4	RefSeq	mRNA	5085983	5087602	Genbank:XM_011329532.1
4	5090236	5090377	16488-"16489"	-30	4	RefSeq	mRNA	5089349	5092672	Genbank:XM_011329534.1
4	5274764	5275267	16582-"16583"	37.5	4	RefSeq	mRNA	5274465	5282488	Genbank:XM_011329601.1
4	5299399	5299916	16594-"16595"	-7.8125	4	RefSeq	mRNA	5297555	5300788	Genbank:XM_011329606.1
4	5391596	5391776	16646-"16647"	-48.1481	4	RefSeq	mRNA	5392152	5394994	Genbank:XM_011329637.1
4	5425412	5426056	16668-"16670"	62.5	4	RefSeq	mRNA	5425597	5427700	Genbank:XM_011329648.1
4	5442450	5442835	16682-"16684"	-54.5455	4	RefSeq	mRNA	5442512	5444180	Genbank:XM_011329654.1
4	5458308	5458603	16693-"16694"	-45.8333	4	RefSeq	mRNA	5458347	5459472	Genbank:XM_011329661.1
4	5458308	5458603	16693-"16694"	-45.8333	4	RefSeq	mRNA	5455788	5459105	Genbank:XM_011329660.1
4	5593600	5594133	16757-"16758"	31.25	4	RefSeq	mRNA	5591782	5596605	Genbank:XM_011329699.1
4	5599067	5599625	16760-"16761"	-30.5556	4	RefSeq	mRNA	5596932	5599021	Genbank:XM_011329700.1
4	5653156	5653553	16779-"16780"	-51.25	4	RefSeq	mRNA	5653068	5654753	Genbank:XM_011329720.1
4	5653156	5653553	16779-"16780"	-51.25	4	RefSeq	mRNA	5651369	5653034	Genbank:XM_011329719.1
4	5705713	5706077	16812-"16813"	45.2381	4	RefSeq	mRNA	5706050	5706830	Genbank:XM_011329743.1
4	5719189	5719541	16818-"16819"	-43.75	4	RefSeq	mRNA	5718860	5719728	Genbank:XM_011329748.1
4	5742202	5742581	16832-"16833"	-69.2308	4	RefSeq	mRNA	5740477	5742290	Genbank:XM_011329759.1
4	5794085	5794374	16863-"16864"	-30.9524	4	RefSeq	mRNA	5794132	5795699	Genbank:XM_011329775.1
4	5832046	5832262	16879-"16880"	-62.5	4	RefSeq	mRNA	5831043	5833569	Genbank:XM_011329790.1
4	5848314	5848623	16891-"16892"	67.4419	4	RefSeq	mRNA	5846227	5848773	Genbank:XM_011329793.1
4	5972246	5972743	16956-"16957"	32.7586	4	RefSeq	mRNA	5970186	5973498	Genbank:XM_011329828.1
4	5974490	5974679	16958-"16959"	-37.5	4	RefSeq	mRNA	5973956	5975839	Genbank:XM_011329829.1
4	6003764	6004091	16968-"16969"	27.7778	4	RefSeq	mRNA	6003231	6005564	Genbank:XM_011329836.1
4	6068441	6069315	17002-"17004"	-47.7273	4	RefSeq	mRNA	6069244	6071902	Genbank:XM_011329855.1
4	6099182	6099735	17020-"17022"	-30.6452	4	RefSeq	mRNA	6096759	6099361	Genbank:XM_011329865.1
4	6324194	6324556	17140-"17141"	-68.1818	4	RefSeq	mRNA	6323315	6325166	Genbank:XM_011329944.1
4	6347031	6347649	17149-"17151"	25	4	RefSeq	mRNA	6346905	6347608	Genbank:XM_011329953.1
4	6347031	6347649	17149-"17151"	25	4	RefSeq	mRNA	6348126	6348734	Genbank:XM_011329954.1
4	6410951	6411335	17181-"17182"	-51.3514	4	RefSeq	mRNA	6411718	6413316	Genbank:XM_011329974.1
4	6429328	6429815	17188-"17189"	-41.6667	4	RefSeq	mRNA	6429908	6432096	Genbank:XM_011329981.1
4	6454311	6454794	17205-"17206"	-53.8462	4	RefSeq	mRNA	6452959	6457363	Genbank:XM_011329990.1
4	6543344	6543901	17248-"17249"	25	4	RefSeq	mRNA	6542926	6545275	Genbank:XM_011330021.1
4	6600497	6600744	17278-"17279"	-52.2727	4	RefSeq	mRNA	6597296	6600312	Genbank:XM_011330034.1
4	6611248	6611739	17283-"17284"	-26.25	4	RefSeq	mRNA	6609747	6611359	Genbank:XM_011330037.1
4	6611248	6611739	17283-"17284"	-26.25	4	RefSeq	mRNA	6612103	6614022	Genbank:XM_011330038.1
4	6638132	6638517	17298-"17299"	-27.2727	4	RefSeq	mRNA	6637112	6639401	Genbank:XM_011330048.1
4	6645607	6646130	17302-"17303"	-43.3333	4	RefSeq	mRNA	6645295	6647195	Genbank:XM_011330050.1
4	6682467	6682879	17315-"17316"	-23.6842	4	RefSeq	mRNA	6681583	6683784	Genbank:XM_011330063.1
4	6733560	6734109	17329-"17330"	-48.2143	4	RefSeq	mRNA	6732219	6733241	Genbank:XM_011330079.1
4	6733560	6734109	17329-"17330"	-48.2143	4	RefSeq	mRNA	6733888	6734889	Genbank:XM_011330080.1
4	6785039	6785582	17350-"17351"	26.4706	4	RefSeq	mRNA	6784159	6784972	Genbank:XM_011330102.1
4	6785039	6785582	17350-"17351"	26.4706	4	RefSeq	mRNA	6785841	6787048	Genbank:XM_011330103.1
4	6848268	6848704	17379-"17380"	52.0833	4	RefSeq	mRNA	6848988	6849536	Genbank:XM_011330126.1
4	6848268	6848704	17379-"17380"	52.0833	4	RefSeq	mRNA	6847117	6848955	Genbank:XM_011330125.1
4	6874353	6874479	17394-"17395"	-60	4	RefSeq	mRNA	6874457	6874967	Genbank:XM_011330136.1
4	6885641	6886025	17399-"17400"	73.6111	4	RefSeq	mRNA	6883359	6886420	Genbank:XM_011330139.1
4	6945500	6945784	17427-"17428"	-39.2857	4	RefSeq	mRNA	6943232	6945001	Genbank:XM_011330162.1
4	6956112	6956501	17432-"17433"	-31.0811	4	RefSeq	mRNA	6955649	6958159	Genbank:XM_011330165.1
4	7025171	7025312	17466-"17467"	32.3529	4	RefSeq	mRNA	7025107	7026577	Genbank:XM_011330189.1
4	7049275	7049747	17482-"17483"	47.5	4	RefSeq	mRNA	7047840	7050915	Genbank:XM_011330197.1
4	7076790	7077291	17495-"17496"	-33.3333	4	RefSeq	mRNA	7075319	7076746	Genbank:XM_011330205.1
4	7076790	7077291	17495-"17496"	-33.3333	4	RefSeq	mRNA	7077123	7077608	Genbank:XM_011330206.1
4	7099129	7099295	17508-"17509"	-65.625	4	RefSeq	mRNA	7098911	7100704	Genbank:XM_011330217.1
4	7153354	7153701	17535-"17536"	-40.9091	4	RefSeq	mRNA	7150375	7154268	Genbank:XM_011330236.1
4	7178725	7179100	17550-"17551"	-37.5	4	RefSeq	mRNA	7179306	7183224	Genbank:XM_011330246.1
4	7209953	7210094	17567-"17568"	-29.1667	4	RefSeq	mRNA	7209599	7210679	Genbank:XM_011330257.1
4	7231842	7232380	17581-"17582"	-58.3333	4	RefSeq	mRNA	7230442	7232639	Genbank:XM_011330268.1
4	7238470	7238935	17586-"17587"	-20.4545	4	RefSeq	mRNA	7236973	7238327	Genbank:XM_011330270.1
4	7238470	7238935	17586-"17587"	-20.4545	4	RefSeq	mRNA	7239195	7242725	Genbank:XM_011330271.1
4	7241059	7241579	17589-"17590"	-46.875	4	RefSeq	mRNA	7239195	7242725	Genbank:XM_011330271.1
4	7288136	7288362	17617-"17618"	-71.4286	4	RefSeq	mRNA	7286485	7287692	Genbank:XM_011330291.1
4	7288136	7288362	17617-"17618"	-71.4286	4	RefSeq	mRNA	7287955	7289807	Genbank:XM_011330292.1
4	7334608	7335099	17637-"17638"	-46.1538	4	RefSeq	mRNA	7333435	7334578	Genbank:XM_011330311.1
4	7334608	7335099	17637-"17638"	-46.1538	4	RefSeq	mRNA	7335511	7336883	Genbank:XM_011330312.1
4	7369184	7369512	17656-"17657"	50	4	RefSeq	mRNA	7367409	7368843	Genbank:XM_011330326.1
4	7369184	7369512	17656-"17657"	50	4	RefSeq	mRNA	7369177	7371802	Genbank:XM_011330327.1
4	7383176	7383426	17664-"17665"	57.1429	4	RefSeq	mRNA	7381158	7383638	Genbank:XM_011330332.1
4	7423151	7423531	17680-"17681"	-61.7647	4	RefSeq	mRNA	7422013	7422901	Genbank:XM_011330348.1
4	7492452	7492502	17706-"17707"	-81.9444	4	RefSeq	mRNA	7492014	7493076	Genbank:XM_011330375.1
4	7513673	7514206	17715-"17716"	-33.9286	4	RefSeq	mRNA	7511644	7514293	Genbank:XM_011330383.1
4	7513673	7514206	17715-"17716"	-33.9286	4	RefSeq	mRNA	7514500	7516388	Genbank:XM_011330384.1
4	7524425	7525007	17720-"17721"	-40	4	RefSeq	mRNA	7524825	7525269	Genbank:XM_011330390.1
4	7524425	7525007	17720-"17721"	-40	4	RefSeq	mRNA	7525479	7526693	Genbank:XM_011330391.1
4	7554280	7554802	17736-"17737"	-52.6316	4	RefSeq	mRNA	7553545	7553994	Genbank:XM_011330405.1
4	7625017	7625571	17768-"17770"	21.0526	4	RefSeq	mRNA	7624364	7625345	Genbank:XM_011330434.1
4	7625017	7625571	17768-"17770"	21.0526	4	RefSeq	mRNA	7625916	7628759	Genbank:XM_011330435.1
4	7630197	7630784	17773-"17774"	-45.4545	4	RefSeq	mRNA	7628952	7632475	Genbank:XM_011330436.1
4	7786851	7787766	17845-"17847"	-50	4	RefSeq	mRNA	7783482	7787015	Genbank:XM_011330494.1
4	7786851	7787766	17845-"17847"	-50	4	RefSeq	mRNA	7787084	7787846	Genbank:XM_011330495.1
4	7786851	7787766	17845-"17847"	-50	4	RefSeq	mRNA	7788157	7789719	Genbank:XM_011330496.1
4	7825505	7825681	17869-"17870"	25	4	RefSeq	mRNA	7824945	7826104	Genbank:XM_011330512.1
4	7826862	7827017	17871-"17872"	-26.3158	4	RefSeq	mRNA	7826251	7826813	Genbank:XM_011330513.1
4	7826862	7827017	17871-"17872"	-26.3158	4	RefSeq	mRNA	7826841	7827522	Genbank:XM_011330514.1
4	7911785	7912335	17905-"17906"	-53.5714	4	RefSeq	mRNA	7910969	7912015	Genbank:XM_011330555.1

## Sheet: chg_gene_list
chr	dmr_start	dmr_end	dmr_ID	delta_meth	chr RefSeq		mRNA	start	end	Gene ID
1	314443	314944	9-"10"	-26.6544	1	RefSeq	mRNA	314118	316202	Genbank:XM_011317380.1
1	2428944	2429157	95-"96"	33.3333	1	RefSeq	mRNA	2426947	2429791	Genbank:XM_011318147.1
1	5734967	5735456	227-"228"	-41.3043	1	RefSeq	mRNA	5732143	5735227	Genbank:XM_011319268.1
1	5773953	5774091	230-"231"	13.7931	1	RefSeq	mRNA	5772343	5773841	Genbank:XM_011319281.1
1	6084957	6085012	241-"242"	-37.1197	1	RefSeq	mRNA	6084958	6086610	Genbank:XM_011319396.1
1	7815772	7816106	320-"321"	40.9091	1	RefSeq	mRNA	7815023	7815641	Genbank:XM_011320043.1
1	9771876	9772187	395-"396"	27.7778	1	RefSeq	mRNA	9770588	9774748	Genbank:XM_011320727.1
2	20686	20964	495-"496"	56.25	2	RefSeq	mRNA	20512	22861	Genbank:XM_011321438.1
2	1808574	1808713	576-"577"	-59.7938	2	RefSeq	mRNA	1806803	1809677	Genbank:XM_011322005.1
2	2302882	2303278	599-"600"	42.8571	2	RefSeq	mRNA	2300666	2305081	Genbank:XM_011322180.1
2	3834308	3834755	654-"655"	44.2857	2	RefSeq	mRNA	3833950	3834368	Genbank:XM_011322796.1
3	7502988	7503125	1161-"1162"	-33.7209	3	RefSeq	mRNA	7503250	7503980	Genbank:XM_011327632.1
4	3607135	3607409	1322-"1323"	16.5556	4	RefSeq	mRNA	3606663	3609083	Genbank:XM_011328939.1

## Sheet: chh_gene_list
chr	dmr_start	dmr_end	dmr_ID	delta_meth	chr RefSeq		mRNA	start	end	Gene ID
1	277752	278274	12-"13"	70.2703	1	RefSeq	mRNA	276023	277961	Genbank:XM_011317363.1
1	277752	278274	12-"13"	70.2703	1	RefSeq	mRNA	278458	280095	Genbank:XM_011317364.1
1	1125916	1126449	72-"73"	31.8182	1	RefSeq	mRNA	1123575	1125691	Genbank:XM_011317706.1
1	1125916	1126449	72-"73"	31.8182	1	RefSeq	mRNA	1126784	1127707	Genbank:XM_011317707.1
1	1406404	1406543	98-"99"	-19.5652	1	RefSeq	mRNA	1402685	1406247	Genbank:XM_011317803.1
1	2717495	2717871	193-"194"	-46.3415	1	RefSeq	mRNA	2716811	2719633	Genbank:XM_011318251.1
1	5580583	5581179	351-"352"	46.6667	1	RefSeq	mRNA	5578764	5580358	Genbank:XM_011319208.1
1	5580583	5581179	351-"352"	46.6667	1	RefSeq	mRNA	5581253	5583137	Genbank:XM_011319209.1
1	6273493	6273991	397-"398"	51.7241	1	RefSeq	mRNA	6271841	6273816	Genbank:XM_011319455.1
1	6273493	6273991	397-"398"	51.7241	1	RefSeq	mRNA	6274173	6275855	Genbank:XM_011319456.1
2	99902	100297	723-"724"	-9.12698	2	RefSeq	mRNA	100251	101440	Genbank:XM_011321464.1
2	1342287	1342532	797-"798"	-66.0377	2	RefSeq	mRNA	1340296	1342171	Genbank:XM_011321856.1
2	1437150	1437362	803-"804"	-48.5294	2	RefSeq	mRNA	1436428	1437049	Genbank:XM_011321888.1
2	2763568	2763669	889-"890"	-42.3077	2	RefSeq	mRNA	2760166	2764101	Genbank:XM_011322367.1
2	4269847	4270091	989-"990"	-54.3478	2	RefSeq	mRNA	4265592	4269669	Genbank:XM_011322944.1
2	5356317	5356535	1062-"1063"	-54.4444	2	RefSeq	mRNA	5352233	5358444	Genbank:XM_011323322.1
2	5575539	5576127	1081-"1082"	-42.3077	2	RefSeq	mRNA	5574647	5576302	Genbank:XM_011323413.1
2	6535283	6535592	1141-"1142"	-69.2857	2	RefSeq	mRNA	6534332	6534928	Genbank:XM_011323822.1
2	8854339	8854595	1271-"1272"	56.7568	2	RefSeq	mRNA	8853565	8854893	Genbank:XM_011324796.1
2	8876158	8876703	1274-"1275"	29.5455	2	RefSeq	mRNA	8875804	8877891	Genbank:XM_011324805.1
3	3117977	3118413	1467-"1468"	49.4186	3	RefSeq	mRNA	3117055	3117687	Genbank:XM_011325967.1
3	3117977	3118413	1467-"1468"	49.4186	3	RefSeq	mRNA	3118527	3120406	Genbank:XM_011325968.1
3	5562550	5562554	1593-"1594"	-64.3478	3	RefSeq	mRNA	5560287	5562197	Genbank:XM_011326875.1
3	5562550	5562554	1593-"1594"	-64.3478	3	RefSeq	mRNA	5562835	5563165	Genbank:XM_011326876.1
3	5603046	5603631	1596-"1597"	28.4053	3	RefSeq	mRNA	5601170	5602694	Genbank:XM_011326896.1
3	5603046	5603631	1596-"1597"	28.4053	3	RefSeq	mRNA	5603822	5605502	Genbank:XM_011326897.1
3	6434013	6434556	1649-"1650"	16.9192	3	RefSeq	mRNA	6433453	6433860	Genbank:XM_011327217.1
4	415978	416216	1749-"1750"	-73.1707	4	RefSeq	mRNA	413876	415725	Genbank:XM_011327869.1
4	415978	416216	1749-"1750"	-73.1707	4	RefSeq	mRNA	416633	418144	Genbank:XM_011327870.1
4	545271	545939	1756-"1757"	-48.1818	4	RefSeq	mRNA	543624	545156	Genbank:XM_011327913.1
4	545271	545939	1756-"1757"	-48.1818	4	RefSeq	mRNA	545222	545857	Genbank:XM_011327914.1
4	752895	753457	1773-"1774"	44.2308	4	RefSeq	mRNA	752158	753688	Genbank:XM_011327981.1
4	2623785	2624293	1906-"1907"	73.2143	4	RefSeq	mRNA	2623486	2626947	Genbank:XM_011328593.1
4	3823947	3824195	1983-"1984"	-43.5484	4	RefSeq	mRNA	3822024	3823687	Genbank:XM_011329019.1
4	3823947	3824195	1983-"1984"	-43.5484	4	RefSeq	mRNA	3823954	3825639	Genbank:XM_011329020.1
4	4938193	4938365	2055-"2056"	-22.3404	4	RefSeq	mRNA	4937063	4938187	Genbank:XM_011329478.1
4	4938193	4938365	2055-"2056"	-22.3404	4	RefSeq	mRNA	4938439	4942382	Genbank:XM_011329479.1
4	6226587	6226901	2121-"2122"	-70.1117	4	RefSeq	mRNA	6226121	6231005	Genbank:XM_011329907.1
4	6560943	6560948	2139-"2140"	-36.3636	4	RefSeq	mRNA	6560928	6563255	Genbank:XM_011330027.1
4	6702558	6703286	2148-"2149"	-77.9412	4	RefSeq	mRNA	6703019	6703985	Genbank:XM_011330069.1
