# Supplementary material for: Identification of Putative Virulence Genes by DNA Methylation Studies in the Cereal Pathogen Fusarium graminearum
Source: Cells. 2021 May 13;10(5):1192. doi: 10.3390/cells10051192 (PMC8152758; doi:10.3390/cells10051192)
Supplement: Supplementary file 1 [file cells-10-01192-s001.zip › Supplementary files/Supplementary Table_S7.xlsx]

## Sheet: Foglio1
Table S7. Enrichment tests of PFAM domains within DMGs and F. graminearum loci. The first column reports the PFAM domain, the second column the odds ratio and the third column the p-value calculated for Fisher exact test for an odd ratio equal to 1 (alternative hypothesis odds ratio >1)
Group	Domain	Pvalue	query name	FGSG gene	Function output_hmmscan_Pfam
GO_cg	PF03372.23	0.002768	XM_011318512.1	FGSG_01057	Endonuclease/Exonuclease/phosphatase family
			XM_011318716.1	FGSG_01243
			XM_011319467.1	FGSG_01918
			XM_011319614.1	FGSG_02043
			XM_011321516.1	FGSG_08889
			XM_011323371.1	FGSG_03986
			XM_011326195.1	FGSG_05891
			XM_011327693.1	FGSG_14001
			XM_011329471.1	FGSG_07932
GO_cg	PF00180.20	0.005873	XM_011318886.1	FGSG_01392	Isocitrate/isopropylmalate dehydrogenase
			XM_011321011.1	FGSG_10347
			XM_011321378.1	FGSG_10671
			XM_011324289.1	FGSG_03174
			XM_011326013.1	FGSG_05733
			XM_011328005.1	FGSG_06675
			XM_011329829.1	FGSG_09580
			XM_011330103.1	FGSG_09344
GO_cg	PF08544.13	0.007981	XM_011326219.1	FGSG_05912	GHMP kinases C terminal
			XM_011323253.1	FGSG_04085
			XM_011320856.1	FGSG_10211
			XM_011329654.1	FGSG_09764
GO_cg	PF12755.7	0.007981	XM_011319398.1	FGSG_01854	Vacuolar 14 Fab1-binding region
			XM_011319826.1	FGSG_02233
			XM_011320475.1	FGSG_13665
			XM_011322380.1	FGSG_08133
			XM_011325665.1	FGSG_05430
			XM_011326187.1	FGSG_05884
			XM_011328098.1	FGSG_12985
			XM_011328267.1	FGSG_06903
			XM_011328443.1	FGSG_07051
			XM_011329482.1	FGSG_13254
			XM_011329534.1	FGSG_09846
			XM_011330557.1	FGSG_13479
GO_cg	PF00491.21	0.01215	XM_011317566.1	FGSG_11721	Arginase family
			XM_011319797.1	FGSG_02206
			XM_011322851.1	FGSG_04449
			XM_011325682.1	FGSG_05446
			XM_011327103.1	FGSG_10967
GO_cg	PF08237.11	0.02343	XM_011321377.1	FGSG_10670	PE-PPE domain
			XM_011323264.1	FGSG_04077
GO_cg	PF01150.17	0.02343	XM_011323046.1	FGSG_04270	GDA1/CD39 (nucleoside phosphatase) family
			XM_011325341.1	FGSG_05143
GO_cg	PF15474.6	0.02343	XM_011324172.1	FGSG_03274	Meiotically up-regulated gene family
			XM_011325994.1	FGSG_05719
GO_cg	PF12621.8	0.02344	XM_011325915.1	FGSG_05653	Extracellular tail, of 10TM putative phosphate transporter (PHM7_ext family)
			XM_011330271.1	FGSG_09203
GO_cg	PF05551.11	0.02345	XM_011330512.1	FGSG_13495	Zinc-binding loop region of homing endonuclease
			XM_011330513.1	FGSG_13494
GO_cg	PF00271.31	0.03195	XM_011317815.1	FGSG_00448	Helicase conserved C-terminal domain
			XM_011317927.1	FGSG_00548
			XM_011317930.1	FGSG_00551
			XM_011318015.1	FGSG_00626
			XM_011318302.1	FGSG_00877
			XM_011318401.1	FGSG_00961
			XM_011318476.1	FGSG_01024
			XM_011318682.1	FGSG_01210
			XM_011318754.1	FGSG_01275
			XM_011318846.1	FGSG_01357
			XM_011319054.1	FGSG_01545
			XM_011319179.1	FGSG_01656
			XM_011319498.1	FGSG_12034
			XM_011319596.1	FGSG_02026
			XM_011320175.1	FGSG_02540
			XM_011320285.1	FGSG_02637
			XM_011320380.1	FGSG_02724
			XM_011320416.1	FGSG_02752
			XM_011320477.1	FGSG_09875
			XM_011320686.1	FGSG_10059
			XM_011320718.1	FGSG_10087
			XM_011320813.1	FGSG_10174
			XM_011320866.1	FGSG_10221
			XM_011320920.1	FGSG_10269
			XM_011321059.1	FGSG_10391
			XM_011321775.1	FGSG_08663
			XM_011321847.1	FGSG_13336
			XM_011321851.1	FGSG_08597
			XM_011321913.1	FGSG_08540
			XM_011322896.1	FGSG_04408
			XM_011322958.1	FGSG_04350
			XM_011323201.1	FGSG_12302
			XM_011323324.1	FGSG_04028
			XM_011323909.1	FGSG_12421
			XM_011323999.1	FGSG_03419
			XM_011324731.1	FGSG_02781
			XM_011325179.1	FGSG_05002
			XM_011325192.1	FGSG_05013
			XM_011325302.1	FGSG_05108
			XM_011325552.1	FGSG_05336
			XM_011325958.1	FGSG_05687
			XM_011326032.1	FGSG_05751
			XM_011326157.1	FGSG_05858
			XM_011326211.1	FGSG_05904
			XM_011326423.1	FGSG_06101
			XM_011326488.1	FGSG_06157
			XM_011326755.1	FGSG_06395
			XM_011327182.1	FGSG_10896
			XM_011327309.1	FGSG_10791
			XM_011327346.1	FGSG_10757
			XM_011327947.1	FGSG_06628
			XM_011328098.1	FGSG_12985
			XM_011328154.1	FGSG_06804
			XM_011328192.1	FGSG_06841
			XM_011328201.1	FGSG_06849
			XM_011328340.1	FGSG_13031
			XM_011328502.1	FGSG_07102
			XM_011328550.1	FGSG_07142
			XM_011328703.1	FGSG_07267
			XM_011328719.1	FGSG_07280
			XM_011328739.1	FGSG_07296
			XM_011328750.1	FGSG_07306
			XM_011329241.1	FGSG_07734
			XM_011329506.1	FGSG_07962
			XM_011329554.1	FGSG_09828
			XM_011329598.1	FGSG_09790
			XM_011329628.1	FGSG_09766
			XM_011329652.1	FGSG_09740
			XM_011330473.1	FGSG_09025
			XM_011330477.1	FGSG_09022
GO_cg	PF01652.18	0.03737	XM_011317631.1	FGSG_00286	Eukaryotic initiation factor 4E
			XM_011328139.1	FGSG_06790
			XM_011328554.1	FGSG_07146
GO_cg	PF00250.18	0.03737	XM_011318205.1	FGSG_11826	Forkhead domain
			XM_011320639.1	FGSG_10017
			XM_011325613.1	FGSG_05388
			XM_011328312.1	FGSG_06944
GO_cg	PF02836.17	0.03737	XM_011317393.1	FGSG_00096	Glycosyl hydrolases family 2, TIM barrel domain
			XM_011318218.1	FGSG_00807
			XM_011319592.1	FGSG_02022
			XM_011322586.1	FGSG_04678
			XM_011324117.1	FGSG_12461
			XM_011324178.1	FGSG_03269
			XM_011326991.1	FGSG_11066
			XM_011329073.1	FGSG_07593
			XM_011329183.1	FGSG_07689
GO_cg	PF02817.17	0.03737	XM_011318470.1	FGSG_11884	e3 binding domain
			XM_011323156.1	FGSG_04171
			XM_011328658.1	FGSG_13099
GO_cg	PF11754.8	0.03737	XM_011318852.1	FGSG_01362	Velvet factor
			XM_011318944.1	FGSG_11955
			XM_011328122.1	FGSG_06774
GO_cg	PF00614.22	0.03737	XM_011319533.1	FGSG_01973	Phospholipase D Active site motif
			XM_011320521.1	FGSG_09917
			XM_011326511.1	FGSG_06175
			XM_011330496.1	FGSG_09004
GO_cg	PF00675.20	0.03737	XM_011318034.1	FGSG_00644	Insulinase (Peptidase family M16)
			XM_011318288.1	FGSG_00863
			XM_011320199.1	FGSG_02563
			XM_011326206.1	FGSG_05900
			XM_011326209.1	FGSG_05902
			XM_011328275.1	FGSG_06911
GO_cg	PF00226.31	0.04451	XM_011318378.1	FGSG_00939	DnaJ domain
			XM_011318480.1	FGSG_01028
			XM_011318541.1	FGSG_01083
			XM_011319143.1	FGSG_01620
			XM_011319568.1	FGSG_02004
			XM_011320537.1	FGSG_09932
			XM_011320826.1	FGSG_10185
			XM_011321058.1	FGSG_10390
			XM_011321669.1	FGSG_08755
			XM_011323213.1	FGSG_04121
			XM_011324726.1	FGSG_02785
			XM_011325290.1	FGSG_05098
			XM_011325329.1	FGSG_05133
			XM_011326401.1	FGSG_06080
			XM_011327966.1	FGSG_06644
			XM_011328008.1	FGSG_06678
			XM_011328177.1	FGSG_06825
			XM_011328199.1	FGSG_12996
			XM_011328745.1	FGSG_07301
			XM_011328818.1	FGSG_07359
			XM_011329521.1	FGSG_09857
			XM_011329532.1	FGSG_09848
			XM_011329626.1	FGSG_09768
			XM_011329627.1	FGSG_09767
			XM_011330063.1	FGSG_09380
GO_cg	PF00169.29	0.04862	XM_011317799.1	FGSG_00434	PH domain
			XM_011318528.1	FGSG_11890
			XM_011319446.1	FGSG_01899
			XM_011320591.1	FGSG_09981
			XM_011320638.1	FGSG_10016
			XM_011321499.1	FGSG_08904
			XM_011321862.1	FGSG_08586
			XM_011325647.1	FGSG_12733
			XM_011326733.1	FGSG_06373
			XM_011328292.1	FGSG_13018
			XM_011328466.1	FGSG_07068
			XM_011328524.1	FGSG_07120
			XM_011328758.1	FGSG_07312
			XM_011329373.1	FGSG_13231
GO_cg	PF00512.25	0.04862	XM_011318144.1	FGSG_00737	His Kinase A (phospho-acceptor) domain
			XM_011318278.1	FGSG_00856
			XM_011320068.1	FGSG_02449
			XM_011320667.1	FGSG_10042
			XM_011321640.1	FGSG_08781
			XM_011321839.1	FGSG_08608
			XM_011322644.1	FGSG_04627
			XM_011322854.1	FGSG_04446
			XM_011323931.1	FGSG_03480
			XM_011325395.1	FGSG_05189
			XM_011326303.1	FGSG_05990
			XM_011326312.1	FGSG_05996
			XM_011328520.1	FGSG_07118
			XM_011328966.1	FGSG_07493
			XM_011329107.1	FGSG_07623
GO_cg	PF01384.20	0.05366	XM_011319110.1	FGSG_11973	Phosphate transporter family
			XM_011320045.1	FGSG_02426
			XM_011321072.1	FGSG_10404
			XM_011324291.1	FGSG_03172
GO_cg	PF00535.26	0.05366	XM_011317295.1	FGSG_00014	Glycosyl transferase family 2
			XM_011318103.1	FGSG_00702
			XM_011319519.1	FGSG_01964
			XM_011321322.1	FGSG_10619
			XM_011323184.1	FGSG_12297
			XM_011323307.1	FGSG_04044
			XM_011326118.1	FGSG_05825
			XM_011326557.1	FGSG_06214
			XM_011327859.1	FGSG_06550
			XM_011329421.1	FGSG_07891
GO_cg	PF12698.7	0.05366	XM_011321582.1	FGSG_08830	ABC-2 family transporter protein
			XM_011322102.1	FGSG_08373
			XM_011322497.1	FGSG_08027
			XM_011324634.1	FGSG_02870
			XM_011324658.1	FGSG_02847
			XM_011330124.1	FGSG_09329
GO_cg	PF00620.27	0.05366	XM_011318528.1	FGSG_11890	GTPase activator proteins towards Rho/Rac/Cdc42-like small GTPases
			XM_011318675.1	FGSG_01204
			XM_011321802.1	FGSG_08638
			XM_011325790.1	FGSG_05544
			XM_011326532.1	FGSG_06193
			XM_011328508.1	FGSG_07108
			XM_011328903.1	FGSG_07433
			XM_011330501.1	FGSG_08999
GO_cg	PF02458.15	0.05896	XM_011317564.1	FGSG_00237	Transferase family
			XM_011319922.1	FGSG_02315
			XM_011321240.1	FGSG_13783
			XM_011322326.1	FGSG_08184
			XM_011323336.1	FGSG_04017
			XM_011323628.1	FGSG_03758
			XM_011323654.1	FGSG_03736
			XM_011324482.1	FGSG_03006
			XM_011324822.1	FGSG_04692
			XM_011326891.1	FGSG_11155
			XM_011327080.1	FGSG_13878
			XM_011329426.1	FGSG_07896
GO_cg	PF13423.6	0.05896	XM_011317740.1	FGSG_00380	Ubiquitin carboxyl-terminal hydrolase
			XM_011318704.1	FGSG_01231
			XM_011320288.1	FGSG_02640
			XM_011320949.1	FGSG_10292
			XM_011321478.1	FGSG_08920
			XM_011321909.1	FGSG_08544
			XM_011322085.1	FGSG_08390
			XM_011325699.1	FGSG_05462
			XM_011326407.1	FGSG_12866
			XM_011326429.1	FGSG_06107
			XM_011328276.1	FGSG_06912
			XM_011328780.1	FGSG_07332
			XM_011328845.1	FGSG_07382
			XM_011329502.1	FGSG_07958
GO_chg	PF00622.28	0.004196	XM_011319337.1	FGSG_01799	SPRY domain
			XM_011319396.1	FGSG_01852
			XM_011320739.1	FGSG_10105
GO_chg	PF14510.6	0.006287	XM_011321274.1	FGSG_10577	ABC-transporter N-terminal
			XM_011322177.1	FGSG_08312
			XM_011322180.1	FGSG_08309
			XM_011322702.1	FGSG_04580
			XM_011323486.1	FGSG_03882
			XM_011323655.1	FGSG_03735
			XM_011324634.1	FGSG_02870
			XM_011324658.1	FGSG_02847
			XM_011327673.1	FGSG_11272
			XM_011327713.1	FGSG_11240
			XM_011328846.1	FGSG_07383
			XM_011330124.1	FGSG_09329
GO_chg	PF13401.6	0.008375	XM_011317380.1	FGSG_11669	AAA domain
			XM_011317676.1	FGSG_00329
			XM_011317918.1	FGSG_00541
			XM_011318466.1	FGSG_01015
			XM_011318482.1	FGSG_01030
			XM_011318682.1	FGSG_01210
			XM_011318821.1	FGSG_01336
			XM_011319706.1	FGSG_02130
			XM_011320024.1	FGSG_02409
			XM_011321101.1	FGSG_10428
			XM_011321589.1	FGSG_08823
			XM_011322181.1	FGSG_08308
			XM_011322779.1	FGSG_12239
			XM_011323146.1	FGSG_04181
			XM_011324113.1	FGSG_03323
			XM_011324725.1	FGSG_02786
			XM_011325720.1	FGSG_12745
			XM_011325767.1	FGSG_05522
			XM_011325776.1	FGSG_05530
			XM_011326575.1	FGSG_06231
			XM_011326755.1	FGSG_06395
			XM_011327138.1	FGSG_10935
			XM_011327175.1	FGSG_10903
			XM_011327202.1	FGSG_10882
			XM_011327335.1	FGSG_10767
			XM_011327682.1	FGSG_13998
			XM_011328239.1	FGSG_06881
			XM_011328694.1	FGSG_07258
			XM_011329799.1	FGSG_09607
			XM_011330450.1	FGSG_09045
GO_chg	PF03446.15	0.008375	XM_011318574.1	FGSG_01111	NAD binding domain of 6-phosphogluconate dehydrogenase
			XM_011319489.1	FGSG_01938
			XM_011321323.1	FGSG_10620
			XM_011323329.1	FGSG_04024
			XM_011325493.1	FGSG_05284
			XM_011327857.1	FGSG_06548
			XM_011328204.1	FGSG_06852
			XM_011328939.1	FGSG_07468
			XM_011329412.1	FGSG_07882
			XM_011330507.1	FGSG_08994
GO_chg	PF07969.11	0.01254	XM_011318147.1	FGSG_00740	Amidohydrolase family
			XM_011319243.1	FGSG_01713
			XM_011319555.1	FGSG_01993
			XM_011320110.1	FGSG_02484
			XM_011320712.1	FGSG_10082
			XM_011321300.1	FGSG_10599
			XM_011321330.1	FGSG_10627
			XM_011322402.1	FGSG_08114
			XM_011322521.1	FGSG_13458
			XM_011323473.1	FGSG_03893
			XM_011324556.1	FGSG_02941
			XM_011325536.1	FGSG_05323
			XM_011326088.1	FGSG_05798
			XM_011326888.1	FGSG_11158
			XM_011327139.1	FGSG_10934
			XM_011327729.1	FGSG_06433
			XM_011329334.1	FGSG_13230
GO_chg	PF11951.8	0.04928	XM_011317400.1	FGSG_00102	Fungal specific transcription factor domain
			XM_011317446.1	FGSG_00144
			XM_011317512.1	FGSG_00196
			XM_011317565.1	FGSG_11720
			XM_011317659.1	FGSG_00313
			XM_011318183.1	FGSG_00774
			XM_011318645.1	FGSG_01176
			XM_011319160.1	FGSG_01637
			XM_011319294.1	FGSG_01760
			XM_011319397.1	FGSG_01853
			XM_011319554.1	FGSG_01992
			XM_011319634.1	FGSG_02062
			XM_011319698.1	FGSG_12070
			XM_011319750.1	FGSG_02167
			XM_011319769.1	FGSG_02184
			XM_011319796.1	FGSG_12094
			XM_011319871.1	FGSG_02268
			XM_011319993.1	FGSG_02384
			XM_011320280.1	FGSG_12173
			XM_011320325.1	FGSG_02676
			XM_011321145.1	FGSG_10468
			XM_011321211.1	FGSG_10520
			XM_011321381.1	FGSG_10674
			XM_011321416.1	FGSG_10707
			XM_011322005.1	FGSG_08460
			XM_011322132.1	FGSG_08349
			XM_011322167.1	FGSG_08321
			XM_011322377.1	FGSG_08135
			XM_011322479.1	FGSG_08043
			XM_011322519.1	FGSG_08010
			XM_011322593.1	FGSG_04671
			XM_011323284.1	FGSG_12319
			XM_011323454.1	FGSG_03912
			XM_011323496.1	FGSG_03874
			XM_011323552.1	FGSG_03830
			XM_011323668.1	FGSG_03723
			XM_011323710.1	FGSG_03684
			XM_011323869.1	FGSG_03538
			XM_011323924.1	FGSG_03487
			XM_011323984.1	FGSG_03433
			XM_011324107.1	FGSG_03327
			XM_011324110.1	FGSG_03325
			XM_011324235.1	FGSG_03219
			XM_011324242.1	FGSG_03214
			XM_011324368.1	FGSG_03102
			XM_011324374.1	FGSG_03097
			XM_011324763.1	FGSG_11561
			XM_011324788.1	FGSG_11537
			XM_011324831.1	FGSG_04701
			XM_011324837.1	FGSG_12584
			XM_011324859.1	FGSG_12597
			XM_011324886.1	FGSG_04747
			XM_011324890.1	FGSG_12602
			XM_011325036.1	FGSG_04873
			XM_011325296.1	FGSG_05102
			XM_011325488.1	FGSG_05279
			XM_011325631.1	FGSG_05402
			XM_011325953.1	FGSG_05682
			XM_011326079.1	FGSG_05789
			XM_011326478.1	FGSG_12875
			XM_011326491.1	FGSG_06160
			XM_011326742.1	FGSG_06382
			XM_011326842.1	FGSG_13837
			XM_011326855.1	FGSG_11186
			XM_011326972.1	FGSG_11083
			XM_011327284.1	FGSG_10812
			XM_011327323.1	FGSG_13920
			XM_011327560.1	FGSG_11374
			XM_011327582.1	FGSG_11355
			XM_011327621.1	FGSG_11321
			XM_011327685.1	FGSG_11262
			XM_011328464.1	FGSG_07067
			XM_011329064.1	FGSG_07585
			XM_011329069.1	FGSG_07589
			XM_011329133.1	FGSG_07648
			XM_011329350.1	FGSG_07827
			XM_011329414.1	FGSG_07884
			XM_011329433.1	FGSG_13242
			XM_011330536.1	FGSG_08972
GO_chh	PF12894.7	0.005722	XM_011317524.1	FGSG_00205	Anaphase-promoting complex subunit 4 WD40 domain
			XM_011317610.1	FGSG_00270
			XM_011317680.1	FGSG_00332
			XM_011317778.1	FGSG_00414
			XM_011317816.1	FGSG_00449
			XM_011317836.1	FGSG_00468
			XM_011317851.1	FGSG_00480
			XM_011317856.1	FGSG_00485
			XM_011317998.1	FGSG_00610
			XM_011318051.1	FGSG_00660
			XM_011318060.1	FGSG_00667
			XM_011318348.1	FGSG_00915
			XM_011318772.1	FGSG_01292
			XM_011318893.1	FGSG_01399
			XM_011318950.1	FGSG_01446
			XM_011319188.1	FGSG_01665
			XM_011319455.1	FGSG_01908
			XM_011319576.1	FGSG_02010
			XM_011319830.1	FGSG_02237
			XM_011320297.1	FGSG_02648
			XM_011320351.1	FGSG_02700
			XM_011320358.1	FGSG_02706
			XM_011320457.1	FGSG_11603
			XM_011320470.1	FGSG_09870
			XM_011320563.1	FGSG_09956
			XM_011320680.1	FGSG_10054
			XM_011320687.1	FGSG_10060
			XM_011320901.1	FGSG_10251
			XM_011320919.1	FGSG_10268
			XM_011321179.1	FGSG_10493
			XM_011321302.1	FGSG_10601
			XM_011321319.1	FGSG_10616
			XM_011321534.1	FGSG_08872
			XM_011321728.1	FGSG_08704
			XM_011322367.1	FGSG_08144
			XM_011322568.1	FGSG_13472
			XM_011322657.1	FGSG_04618
			XM_011322692.1	FGSG_04587
			XM_011322899.1	FGSG_04404
			XM_011323009.1	FGSG_04304
			XM_011323230.1	FGSG_04104
			XM_011323850.1	FGSG_03556
			XM_011324698.1	FGSG_02812
			XM_011325022.1	FGSG_04859
			XM_011325219.1	FGSG_05038
			XM_011325271.1	FGSG_05081
			XM_011325317.1	FGSG_05121
			XM_011325562.1	FGSG_05344
			XM_011325643.1	FGSG_05413
			XM_011325673.1	FGSG_05437
			XM_011325691.1	FGSG_05455
			XM_011325972.1	FGSG_05698
			XM_011326143.1	FGSG_05844
			XM_011326350.1	FGSG_12856
			XM_011327216.1	FGSG_10869
			XM_011327932.1	FGSG_06615
			XM_011327935.1	FGSG_06618
			XM_011328018.1	FGSG_06687
			XM_011328137.1	FGSG_06788
			XM_011328148.1	FGSG_06798
			XM_011328450.1	FGSG_07055
			XM_011328589.1	FGSG_07171
			XM_011328757.1	FGSG_13118
			XM_011328787.1	FGSG_07338
			XM_011328830.1	FGSG_07369
			XM_011328842.1	FGSG_07379
			XM_011329479.1	FGSG_07939
			XM_011329805.1	FGSG_13612
			XM_011329870.1	FGSG_09544
			XM_011329977.1	FGSG_13586
			XM_011330195.1	FGSG_09271
			XM_011330560.1	FGSG_08955
GO_chh	PF02045.15	0.006131	XM_011317707.1	FGSG_00352	CCAAT-binding transcription factor (CBF-B/NF-YA) subunit B
GO_chh	PF10998.8	0.006131	XM_011319456.1	FGSG_01909	Protein of unknown function (DUF2838)
GO_chh	PF04762.12	0.006131	XM_011322944.1	FGSG_04361	IKI3 family
GO_chh	PF18313.1	0.006131	XM_011326875.1	FGSG_11168	Thiolase-like protein type 1 additional C-terminal domain
GO_chh	PF01933.18	0.006131	XM_011327913.1	FGSG_06599	Uncharacterised protein family UPF0052
GO_chh	PF14260.6	0.009182	XM_011321506.1	FGSG_08898	C4-type zinc-finger of DNA polymerase delta
			XM_011328593.1	FGSG_07175
GO_chh	PF02127.15	0.009182	XM_011326459.1	FGSG_06133	Aminopeptidase I zinc metalloprotease (M18)
GO_chh	PF10075.9	0.009182	XM_011326667.1	FGSG_06315	CSN8/PSMD8/EIF3K family
			XM_011329478.1	FGSG_07938
GO_chh	PF10373.9	0.009182	XM_011327868.1	FGSG_06559	Est1 DNA/RNA binding domain
			XM_011328299.1	FGSG_06933
			XM_011330027.1	FGSG_09412
GO_chh	PF05277.12	0.01222	XM_011317803.1	FGSG_00437	Protein of unknown function (DUF726)
			XM_011318345.1	FGSG_00912
			XM_011326634.1	FGSG_06285
GO_chh	PF12867.7	0.01222	XM_011319209.1	FGSG_11987	DinB superfamily
			XM_011323996.1	FGSG_03421
			XM_011325909.1	FGSG_12773
GO_chh	PF00557.24	0.01222	XM_011318891.1	FGSG_01397	Metallopeptidase family M24
			XM_011320163.1	FGSG_02530
			XM_011320246.1	FGSG_02603
			XM_011320665.1	FGSG_10040
			XM_011320978.1	FGSG_10320
			XM_011327803.1	FGSG_06496
			XM_011327869.1	FGSG_06560
			XM_011328327.1	FGSG_06955
			XM_011330150.1	FGSG_09309
			XM_011330394.1	FGSG_09096
GO_chh	PF06628.12	0.01222	XM_011325968.1	FGSG_05695	Catalase-related immune-responsive
			XM_011327863.1	FGSG_06554
			XM_011327910.1	FGSG_06596
			XM_011328072.1	FGSG_06733
GO_chh	PF01184.19	0.0213	XM_011319094.1	FGSG_01580	GPR1/FUN34/yaaH family
			XM_011323745.1	FGSG_03652
			XM_011323782.1	FGSG_12406
			XM_011324525.1	FGSG_02968
			XM_011326402.1	FGSG_06081
			XM_011330069.1	FGSG_09374
GO_chh	PF00892.20	0.0243	XM_011317596.1	FGSG_00257	EamA-like transporter family
			XM_011320860.1	FGSG_10215
			XM_011321856.1	FGSG_08592
			XM_011322261.1	FGSG_13413
			XM_011322536.1	FGSG_07995
			XM_011322993.1	FGSG_04319
			XM_011325564.1	FGSG_05346
			XM_011325609.1	FGSG_05384
			XM_011326473.1	FGSG_12874
			XM_011329731.1	FGSG_09673
GO_chh	PF01443.18	0.0243	XM_011319706.1	FGSG_02130	Viral (Superfamily 1) RNA helicase
			XM_011320535.1	FGSG_09930
			XM_011321793.1	FGSG_08647
			XM_011322069.1	FGSG_08405
			XM_011324711.1	FGSG_02800
			XM_011328222.1	FGSG_06867
			XM_011329907.1	FGSG_09509
			XM_011330415.1	FGSG_09076
			XM_011330450.1	FGSG_09045
			XM_011330545.1	FGSG_13484
GO_chh	PF01266.24	0.03029	XM_011318115.1	FGSG_00712	FAD dependent oxidoreductase
			XM_011318168.1	FGSG_00759
			XM_011318760.1	FGSG_01281
			XM_011319171.1	FGSG_01648
			XM_011319208.1	FGSG_11986
			XM_011319261.1	FGSG_01730
			XM_011319292.1	FGSG_01758
			XM_011319319.1	FGSG_01781
			XM_011320875.1	FGSG_10229
			XM_011321187.1	FGSG_10500
			XM_011321229.1	FGSG_10537
			XM_011322003.1	FGSG_08462
			XM_011322044.1	FGSG_08428
			XM_011322047.1	FGSG_08425
			XM_011322340.1	FGSG_08170
			XM_011322400.1	FGSG_08116
			XM_011322601.1	FGSG_04665
			XM_011322651.1	FGSG_04621
			XM_011323537.1	FGSG_12373
			XM_011323661.1	FGSG_03729
			XM_011323740.1	FGSG_03657
			XM_011324004.1	FGSG_03416
			XM_011324006.1	FGSG_03414
			XM_011324200.1	FGSG_03249
			XM_011324310.1	FGSG_03154
			XM_011324406.1	FGSG_03071
			XM_011324413.1	FGSG_03065
			XM_011324575.1	FGSG_02924
			XM_011324582.1	FGSG_02917
			XM_011324608.1	FGSG_02894
			XM_011324641.1	FGSG_02863
			XM_011324645.1	FGSG_12563
			XM_011324770.1	FGSG_11554
			XM_011324919.1	FGSG_04776
			XM_011325044.1	FGSG_12647
			XM_011325110.1	FGSG_04941
			XM_011325318.1	FGSG_05122
			XM_011325481.1	FGSG_05272
			XM_011325948.1	FGSG_05678
			XM_011326481.1	FGSG_06151
			XM_011326558.1	FGSG_06215
			XM_011327531.1	FGSG_11400
			XM_011327845.1	FGSG_06536
			XM_011328609.1	FGSG_07189
			XM_011329413.1	FGSG_07883
			XM_011329435.1	FGSG_07903
			XM_011329752.1	FGSG_13617
			XM_011330070.1	FGSG_09373
			XM_011330107.1	FGSG_09341
			XM_011330258.1	FGSG_09215
			XM_011330339.1	FGSG_09145
			XM_011330433.1	FGSG_09059
GO_chh	PF01544.18	0.0392	XM_011317410.1	FGSG_00110	CorA-like Mg2+ transporter protein
			XM_011317706.1	FGSG_00351
			XM_011317731.1	FGSG_00371
			XM_011318305.1	FGSG_00880
			XM_011318531.1	FGSG_11892
			XM_011320124.1	FGSG_02495
			XM_011321780.1	FGSG_08660
			XM_011323175.1	FGSG_04153
			XM_011326027.1	FGSG_05747
			XM_011330331.1	FGSG_09153
			XM_011330333.1	FGSG_09151
			XM_011330369.1	FGSG_09117
			XM_011330515.1	FGSG_13493
GO_chh	PF11905.8	0.0392	XM_011318930.1	FGSG_01428	Domain of unknown function (DUF3425)
			XM_011319214.1	FGSG_01687
			XM_011320276.1	FGSG_12170
			XM_011322209.1	FGSG_08284
			XM_011323413.1	FGSG_12345
			XM_011323514.1	FGSG_03861
			XM_011324223.1	FGSG_03230
			XM_011325108.1	FGSG_04939
			XM_011327039.1	FGSG_11023
			XM_011328176.1	FGSG_06824
			XM_011328345.1	FGSG_06968
			XM_011329229.1	FGSG_13201
			XM_011329838.1	FGSG_09571
GO_chh	PF07690.16	0.04101	XM_011317292.1	FGSG_00013	Major Facilitator Superfamily
			XM_011317296.1	FGSG_00015
			XM_011317309.1	FGSG_00026
			XM_011317317.1	FGSG_00034
			XM_011317351.1	FGSG_00058
			XM_011317361.1	FGSG_00067
			XM_011317364.1	FGSG_00070
			XM_011317377.1	FGSG_00083
			XM_011317379.1	FGSG_00085
			XM_011317382.1	FGSG_00087
			XM_011317392.1	FGSG_00095
			XM_011317407.1	FGSG_00107
			XM_011317408.1	FGSG_00108
			XM_011317451.1	FGSG_00148
			XM_011317457.1	FGSG_00152
			XM_011317497.1	FGSG_00183
			XM_011317511.1	FGSG_00195
			XM_011317513.1	FGSG_00197
			XM_011317541.1	FGSG_00219
			XM_011317549.1	FGSG_00226
			XM_011317699.1	FGSG_00345
			XM_011317766.1	FGSG_00405
			XM_011317780.1	FGSG_00416
			XM_011317916.1	FGSG_00539
			XM_011317954.1	FGSG_00572
			XM_011317978.1	FGSG_00593
			XM_011318114.1	FGSG_11815
			XM_011318196.1	FGSG_00787
			XM_011318255.1	FGSG_11836
			XM_011318363.1	FGSG_00924
			XM_011318775.1	FGSG_01295
			XM_011318785.1	FGSG_01302
			XM_011318841.1	FGSG_01352
			XM_011318991.1	FGSG_01484
			XM_011319098.1	FGSG_01584
			XM_011319109.1	FGSG_01593
			XM_011319139.1	FGSG_11980
			XM_011319140.1	FGSG_11981
			XM_011319185.1	FGSG_01662
			XM_011319240.1	FGSG_01710
			XM_011319242.1	FGSG_01712
			XM_011319267.1	FGSG_01734
			XM_011319330.1	FGSG_01792
			XM_011319352.1	FGSG_01814
			XM_011319355.1	FGSG_01817
			XM_011319547.1	FGSG_01986
			XM_011319560.1	FGSG_01997
			XM_011319601.1	FGSG_02031
			XM_011319636.1	FGSG_02064
			XM_011319638.1	FGSG_02066
			XM_011319643.1	FGSG_02070
			XM_011319653.1	FGSG_02080
			XM_011319730.1	FGSG_02151
			XM_011319738.1	FGSG_02158
			XM_011319850.1	FGSG_02252
			XM_011319898.1	FGSG_02292
			XM_011319914.1	FGSG_02307
			XM_011319919.1	FGSG_02312
			XM_011319929.1	FGSG_02322
			XM_011319938.1	FGSG_02331
			XM_011319950.1	FGSG_02343
			XM_011319966.1	FGSG_02358
			XM_011319991.1	FGSG_02382
			XM_011320021.1	FGSG_02406
			XM_011320079.1	FGSG_12141
			XM_011320216.1	FGSG_02580
			XM_011320289.1	FGSG_02641
			XM_011320317.1	FGSG_02669
			XM_011320320.1	FGSG_02671
			XM_011320324.1	FGSG_02675
			XM_011320337.1	FGSG_02688
			XM_011320403.1	FGSG_02741
			XM_011320517.1	FGSG_09913
			XM_011320651.1	FGSG_10029
			XM_011320669.1	FGSG_10044
			XM_011320732.1	FGSG_10098
			XM_011320756.1	FGSG_10120
			XM_011320827.1	FGSG_13715
			XM_011320968.1	FGSG_10310
			XM_011320975.1	FGSG_10317
			XM_011321000.1	FGSG_10338
			XM_011321088.1	FGSG_10416
			XM_011321110.1	FGSG_10436
			XM_011321152.1	FGSG_10474
			XM_011321164.1	FGSG_10483
			XM_011321196.1	FGSG_10506
			XM_011321266.1	FGSG_10570
			XM_011321276.1	FGSG_10579
			XM_011321367.1	FGSG_10661
			XM_011321374.1	FGSG_10667
			XM_011321388.1	FGSG_13807
			XM_011321393.1	FGSG_10685
			XM_011321608.1	FGSG_08810
			XM_011321616.1	FGSG_08802
			XM_011321619.1	FGSG_08799
			XM_011321624.1	FGSG_08794
			XM_011321676.1	FGSG_08749
			XM_011321766.1	FGSG_08672
			XM_011321834.1	FGSG_08611
			XM_011321873.1	FGSG_08575
			XM_011322064.1	FGSG_08410
			XM_011322144.1	FGSG_08341
			XM_011322244.1	FGSG_08256
			XM_011322275.1	FGSG_08230
			XM_011322276.1	FGSG_08229
			XM_011322333.1	FGSG_08177
			XM_011322347.1	FGSG_08163
			XM_011322419.1	FGSG_08099
			XM_011322425.1	FGSG_08093
			XM_011322433.1	FGSG_13444
			XM_011322436.1	FGSG_08084
			XM_011322475.1	FGSG_08047
			XM_011322483.1	FGSG_08039
			XM_011322508.1	FGSG_08019
			XM_011322513.1	FGSG_08016
			XM_011322515.1	FGSG_08014
			XM_011322550.1	FGSG_07985
			XM_011322588.1	FGSG_04676
			XM_011322598.1	FGSG_12204
			XM_011322610.1	FGSG_04658
			XM_011322626.1	FGSG_04644
			XM_011322634.1	FGSG_04636
			XM_011322665.1	FGSG_04610
			XM_011322703.1	FGSG_04579
			XM_011322741.1	FGSG_04544
			XM_011322748.1	FGSG_04537
			XM_011322806.1	FGSG_04487
			XM_011322869.1	FGSG_04431
			XM_011322876.1	FGSG_04426
			XM_011322935.1	FGSG_04370
			XM_011322936.1	FGSG_04369
			XM_011322996.1	FGSG_04317
			XM_011323008.1	FGSG_04305
			XM_011323051.1	FGSG_04267
			XM_011323106.1	FGSG_04217
			XM_011323108.1	FGSG_04215
			XM_011323122.1	FGSG_04204
			XM_011323138.1	FGSG_04188
			XM_011323283.1	FGSG_04062
			XM_011323374.1	FGSG_12335
			XM_011323404.1	FGSG_03957
			XM_011323405.1	FGSG_03956
			XM_011323431.1	FGSG_03934
			XM_011323434.1	FGSG_03931
			XM_011323446.1	FGSG_03920
			XM_011323475.1	FGSG_03891
			XM_011323477.1	FGSG_03889
			XM_011323479.1	FGSG_03887
			XM_011323494.1	FGSG_12358
			XM_011323499.1	FGSG_03872
			XM_011323503.1	FGSG_03869
			XM_011323513.1	FGSG_03862
			XM_011323520.1	FGSG_03855
			XM_011323536.1	FGSG_03844
			XM_011323552.1	FGSG_03830
			XM_011323569.1	FGSG_03814
			XM_011323613.1	FGSG_03772
			XM_011323636.1	FGSG_03751
			XM_011323645.1	FGSG_03744
			XM_011323653.1	FGSG_03737
			XM_011323658.1	FGSG_03732
			XM_011323665.1	FGSG_03726
			XM_011323666.1	FGSG_03725
			XM_011323675.1	FGSG_03716
			XM_011323681.1	FGSG_03711
			XM_011323696.1	FGSG_03697
			XM_011323724.1	FGSG_12396
			XM_011323752.1	FGSG_03646
			XM_011323762.1	FGSG_03636
			XM_011323792.1	FGSG_03608
			XM_011323799.1	FGSG_12409
			XM_011323839.1	FGSG_12415
			XM_011323866.1	FGSG_03541
			XM_011323896.1	FGSG_03512
			XM_011323948.1	FGSG_03465
			XM_011323967.1	FGSG_03447
			XM_011323993.1	FGSG_03424
			XM_011324028.1	FGSG_03396
			XM_011324035.1	FGSG_03389
			XM_011324060.1	FGSG_03369
			XM_011324069.1	FGSG_03360
			XM_011324085.1	FGSG_03345
			XM_011324104.1	FGSG_03330
			XM_011324134.1	FGSG_03306
			XM_011324157.1	FGSG_12471
			XM_011324174.1	FGSG_03272
			XM_011324219.1	FGSG_03233
			XM_011324222.1	FGSG_03231
			XM_011324248.1	FGSG_03208
			XM_011324295.1	FGSG_03168
			XM_011324303.1	FGSG_03161
			XM_011324320.1	FGSG_03144
			XM_011324325.1	FGSG_03140
			XM_011324333.1	FGSG_03133
			XM_011324353.1	FGSG_12505
			XM_011324371.1	FGSG_03100
			XM_011324390.1	FGSG_03083
			XM_011324425.1	FGSG_03055
			XM_011324450.1	FGSG_03033
			XM_011324471.1	FGSG_03015
			XM_011324490.1	FGSG_02998
			XM_011324496.1	FGSG_02992
			XM_011324513.1	FGSG_02978
			XM_011324527.1	FGSG_02966
			XM_011324552.1	FGSG_02945
			XM_011324577.1	FGSG_02922
			XM_011324635.1	FGSG_02869
			XM_011324639.1	FGSG_02865
			XM_011324655.1	FGSG_12566
			XM_011324666.1	FGSG_02839
			XM_011324673.1	FGSG_02833
			XM_011324685.1	FGSG_02824
			XM_011324750.1	FGSG_11571
			XM_011324755.1	FGSG_11567
			XM_011324772.1	FGSG_11552
			XM_011324800.1	FGSG_11525
			XM_011324806.1	FGSG_11519
			XM_011324830.1	FGSG_04700
			XM_011324840.1	FGSG_04709
			XM_011324841.1	FGSG_04710
			XM_011324861.1	FGSG_04723
			XM_011324917.1	FGSG_04774
			XM_011324925.1	FGSG_04783
			XM_011324943.1	FGSG_04799
			XM_011324949.1	FGSG_04804
			XM_011324976.1	FGSG_04827
			XM_011325066.1	FGSG_04899
			XM_011325126.1	FGSG_04957
			XM_011325149.1	FGSG_04976
			XM_011325190.1	FGSG_05011
			XM_011325223.1	FGSG_05042
			XM_011325315.1	FGSG_05119
			XM_011325323.1	FGSG_05127
			XM_011325447.1	FGSG_05238
			XM_011325531.1	FGSG_05318
			XM_011325569.1	FGSG_05351
			XM_011325572.1	FGSG_05352
			XM_011325590.1	FGSG_05368
			XM_011325684.1	FGSG_05448
			XM_011325877.1	FGSG_12768
			XM_011325924.1	FGSG_05659
			XM_011325979.1	FGSG_05705
			XM_011325981.1	FGSG_05707
			XM_011325995.1	FGSG_05720
			XM_011326010.1	FGSG_05731
			XM_011326029.1	FGSG_05748
			XM_011326091.1	FGSG_05801
			XM_011326092.1	FGSG_05802
			XM_011326135.1	FGSG_05839
			XM_011326147.1	FGSG_05848
			XM_011326185.1	FGSG_05882
			XM_011326321.1	FGSG_06004
			XM_011326470.1	FGSG_06142
			XM_011326579.1	FGSG_06235
			XM_011326691.1	FGSG_06336
			XM_011326710.1	FGSG_06354
			XM_011326731.1	FGSG_06371
			XM_011326818.1	FGSG_11219
			XM_011326861.1	FGSG_11182
			XM_011326897.1	FGSG_11150
			XM_011326900.1	FGSG_11147
			XM_011326910.1	FGSG_11139
			XM_011326928.1	FGSG_11122
			XM_011326963.1	FGSG_11092
			XM_011326968.1	FGSG_11087
			XM_011326971.1	FGSG_11084
			XM_011326976.1	FGSG_11079
			XM_011326987.1	FGSG_11069
			XM_011327000.1	FGSG_11057
			XM_011327028.1	FGSG_13866
			XM_011327032.1	FGSG_11029
			XM_011327135.1	FGSG_10938
			XM_011327146.1	FGSG_10929
			XM_011327156.1	FGSG_10921
			XM_011327158.1	FGSG_10919
			XM_011327196.1	FGSG_10888
			XM_011327270.1	FGSG_10823
			XM_011327287.1	FGSG_10809
			XM_011327358.1	FGSG_10747
			XM_011327406.1	FGSG_11504
			XM_011327415.1	FGSG_11495
			XM_011327425.1	FGSG_11486
			XM_011327432.1	FGSG_11480
			XM_011327438.1	FGSG_11475
			XM_011327507.1	FGSG_11417
			XM_011327508.1	FGSG_11416
			XM_011327541.1	FGSG_13971
			XM_011327559.1	FGSG_11375
			XM_011327568.1	FGSG_11367
			XM_011327571.1	FGSG_13980
			XM_011327598.1	FGSG_11340
			XM_011327599.1	FGSG_11339
			XM_011327655.1	FGSG_13993
			XM_011327669.1	FGSG_11275
			XM_011327750.1	FGSG_06453
			XM_011327759.1	FGSG_06461
			XM_011327762.1	FGSG_06464
			XM_011327766.1	FGSG_06468
			XM_011327771.1	FGSG_06472
			XM_011327881.1	FGSG_06569
			XM_011327940.1	FGSG_06623
			XM_011327999.1	FGSG_06669
			XM_011328281.1	FGSG_06916
			XM_011328414.1	FGSG_07028
			XM_011328422.1	FGSG_07036
			XM_011328542.1	FGSG_07134
			XM_011328809.1	FGSG_07350
			XM_011328819.1	FGSG_07360
			XM_011328983.1	FGSG_07509
			XM_011329003.1	FGSG_07529
			XM_011329019.1	FGSG_07543
			XM_011329027.1	FGSG_07550
			XM_011329042.1	FGSG_07564
			XM_011329045.1	FGSG_07567
			XM_011329061.1	FGSG_07582
			XM_011329063.1	FGSG_07584
			XM_011329067.1	FGSG_07587
			XM_011329074.1	FGSG_07594
			XM_011329093.1	FGSG_07610
			XM_011329099.1	FGSG_07616
			XM_011329116.1	FGSG_07631
			XM_011329117.1	FGSG_07632
			XM_011329154.1	FGSG_07665
			XM_011329155.1	FGSG_07666
			XM_011329176.1	FGSG_07682
			XM_011329184.1	FGSG_07690
			XM_011329221.1	FGSG_07720
			XM_011329223.1	FGSG_07722
			XM_011329248.1	FGSG_13210
			XM_011329284.1	FGSG_07771
			XM_011329297.1	FGSG_07781
			XM_011329320.1	FGSG_07802
			XM_011329374.1	FGSG_13232
			XM_011329411.1	FGSG_07881
			XM_011329424.1	FGSG_07894
			XM_011329436.1	FGSG_07904
			XM_011329452.1	FGSG_07917
			XM_011329577.1	FGSG_13650
			XM_011329579.1	FGSG_09806
			XM_011329582.1	FGSG_09804
			XM_011329663.1	FGSG_09737
			XM_011329702.1	FGSG_09701
			XM_011329706.1	FGSG_09697
			XM_011329813.1	FGSG_09595
			XM_011329841.1	FGSG_09568
			XM_011329931.1	FGSG_09490
			XM_011329963.1	FGSG_09461
			XM_011330067.1	FGSG_09376
			XM_011330076.1	FGSG_09367
			XM_011330105.1	FGSG_09342
			XM_011330116.1	FGSG_09335
			XM_011330265.1	FGSG_09209
			XM_011330358.1	FGSG_09128
			XM_011330384.1	FGSG_09104
			XM_011330410.1	FGSG_09081
			XM_011330417.1	FGSG_09074
			XM_011330422.1	FGSG_09069
			XM_011330432.1	FGSG_09060
			XM_011330441.1	FGSG_09052
GO_chh	PF08662.11	0.0451	XM_011317778.1	FGSG_00414	Eukaryotic translation initiation factor eIF2A
			XM_011318051.1	FGSG_00660
			XM_011318060.1	FGSG_00667
			XM_011318348.1	FGSG_00915
			XM_011318950.1	FGSG_01446
			XM_011319455.1	FGSG_01908
			XM_011320358.1	FGSG_02706
			XM_011321179.1	FGSG_10493
			XM_011323230.1	FGSG_04104
			XM_011325972.1	FGSG_05698
			XM_011326064.1	FGSG_05777
			XM_011326350.1	FGSG_12856
			XM_011326709.1	FGSG_06353
			XM_011327216.1	FGSG_10869
			XM_011328842.1	FGSG_07379
			XM_011330560.1	FGSG_08955
GO_chh	PF00264.20	0.0451	XM_011319550.1	FGSG_01988	Common central domain of tyrosinase
			XM_011322523.1	FGSG_08007
			XM_011322776.1	FGSG_04510
			XM_011323584.1	FGSG_03801
			XM_011323780.1	FGSG_12404
			XM_011323876.1	FGSG_03531
			XM_011324082.1	FGSG_03348
			XM_011324796.1	FGSG_11528
			XM_011324808.1	FGSG_11517
			XM_011325032.1	FGSG_04869
			XM_011325889.1	FGSG_05628
			XM_011326949.1	FGSG_11106
			XM_011327467.1	FGSG_11450
			XM_011327503.1	FGSG_11420
			XM_011329893.1	FGSG_09522
GO_chh	PF01423.22	0.05096	XM_011317714.1	FGSG_00358	LSM domain
			XM_011317716.1	FGSG_00360
			XM_011317825.1	FGSG_00458
			XM_011317834.1	FGSG_00466
			XM_011318165.1	FGSG_00757
			XM_011318333.1	FGSG_00901
			XM_011318540.1	FGSG_01082
			XM_011318875.1	FGSG_01381
			XM_011320396.1	FGSG_12193
			XM_011320409.1	FGSG_02746
			XM_011321464.1	FGSG_08929
			XM_011325533.1	FGSG_05320
			XM_011326276.1	FGSG_12846
			XM_011327210.1	FGSG_10875
			XM_011328171.1	FGSG_06819
			XM_011328403.1	FGSG_07018
